# Supplementary material for: The Effects of Preservatives on Antibiotic- and Preservative-Resistant Microbes and Nitrogen/Sulfur Cycle Associated Microbial Communities in Freshwater River Sediments
Source: Antibiotics (Basel). 2023 Jun 21;12(7):1082. doi: 10.3390/antibiotics12071082 (PMC10375977; doi:10.3390/antibiotics12071082)
Supplement: Supplementary file 1 [file antibiotics-12-01082-s001.zip › Microbial_communities.xlsx]

## Sheet: Anammox
	C0	C2	C5	C8	C11	C14	C17	BA0	BA2	BA5	BA8	BA11	BA14	BA17	HB0	HB2	HB5	HB8	HB11	HB14	HB17	DH0	DH2	DH5	DH8	DH11	DH14	DH17
Gemmata	0.000118147	0.000275084	0.000266916	0.000155066	0.000123713	0.000135969	0.000120011	5.44005e-05	0.000236201	0.000240908	0.00031125	0.000489995	0.000203247	0.000425245	0.000226067	0.000210053	0.000144262	0.000256931	0.000400721	0.000171546	0.000223779	0.000201535	0.000161278	0.000300812	0.000335259	0.000462921	0.00057253	0.000327769
Pirellula	9.84562e-05	0.00018912	8.89719e-05	8.86093e-05	0.000149142	0.000169961	0.000146909	6.52805e-05	0.000107364	0.000104393	0.0002075	0.000213816	0.000254311	0.000230341	0.000201846	0.000123561	6.31148e-05	0.000179851	0.000120216	0.000114364	0.000165402	0.000251919	0.000136466	8.02166e-05	0.000143682	0.000209061	9.54217e-05	0.000175591
Candidatus Kuenenia	0	0	0	0	0	0	0	0	0	0	0	8.909e-06	0	0	0	0	0	0	0	0	0	0	0	0	0	0	0	0

## Sheet: M00175
	C0	C2	C5	C8	C11	C14	C17	BA0	BA2	BA5	BA8	BA11	BA14	BA17	HB0	HB2	HB5	HB8	HB11	HB14	HB17	DH0	DH2	DH5	DH8	DH11	DH14	DH17
Geobacter	0.000383979	0.00338697	0.00387028	0.00295734	0.0041897	0.000152965	0.00278834	0.000685446	0.00627006	0.00560512	0.00788501	0.00953263	0.00838147	0.0125625	0.000831604	0.00553551	0.00352541	0.0104314	0.0172911	0.00628797	0.0111598	0.000990881	0.00616579	0.0131355	0.0131421	0.0188305	0.00848096	0.0179454
Azotobacter	0	0.0011863	0.00252458	0.000841788	0.0021414	0.000492887	0.000797949	2.17602e-05	0.00643111	0.00297119	0.00185807	0.0214172	0.0116135	0.0110564	0	0.00205111	0.00246148	0.00418797	0.00627129	0.00500274	0.00133294	0	0.000173684	0.00268726	0.00225102	0.0114685	0.00605349	0.00375764
Pseudomonas	0.00939371	0.00753043	0.00344766	0.00459882	0.000174571	0.00606081	0.000618634	0.00442058	0.00587282	0.00399184	0.00672489	0.000124726	0.0011399	0.00024806	0.00351212	0.00404043	0.00723115	0.000693713	0	0.00465176	1.9459e-05	0.00288867	0.00782076	0.00393061	0.000440626	0.000179195	0.0024985	0.00268068
Anaeromyxobacter	0.00031506	0.000429819	0.00141243	0.000465199	0.00272331	1.69961e-05	0.0012821	0.000598405	0.00133132	0.00121257	0.00150909	0.0118935	0.00576437	0.00410185	0.001203	0.00129739	0.00178525	0.00214537	0.0092767	0.00328797	0.00324966	0.000990881	0.000818798	0.00455229	0.00387942	0.0159484	0.00471759	0.00437806
Dechloromonas	0.000255986	0.000206313	0.000767383	0.000420894	0.000814664	6.79844e-05	0.000430354	0.000816007	0.000611975	0.000666511	0.000896024	0.00122053	2.54311e-05	0.000753039	0.00107382	0.00059309	0.000712296	0.00151589	0.00681226	0.00185842	0.00875657	0.00058781	0.000496241	0.00112303	0.00182955	0.00197115	0.00210689	0.00236462
Hyphomicrobium	0.000433207	0.000945602	0.000367009	0.000465199	0.00112889	0.00188657	0.00242074	0.000152321	0.000783758	0.000538027	0.00109409	0.00194216	0.00115288	0.00212623	0.00146944	0.00123561	0.000369672	0.00142596	0.00128231	0.00162969	0.00169294	0.000940497	0.000483835	0.000721949	0.00109198	0.00165756	0.00118323	0.00134619
Desulfocapsa	0	0.000326663	0.000600561	0.000797483	0.000279313	3.39922e-05	0.000573806	4.35204e-05	0.0019755	0.00128484	0.00182977	0.0017818	0.00031365	0.00122258	5.65168e-05	0.00212524	0.000730328	0.00238946	0.00140252	5.71821e-05	0.00103133	3.35892e-05	0.000868422	0.00124336	0.00367827	0.0025386	0.000171759	0.000842835
Sphingomonas	0.0005612	0.00061894	0.000556075	0.000642417	0.00126855	0.00103676	0.000645531	0.000456964	0.000622712	0.000770905	0.000999774	0.000703811	0.000474713	0.000584712	0.00108997	0.000729007	0.000396722	0.000578094	0.000380685	0.000643298	0.000486476	0.00102447	0.000446617	0.000661787	0.000948303	0.000642117	0.000534361	0.00056189
Bradyrhizobium	0.000255986	0.000584554	0.000322523	0.000343361	0.000814664	0.000900794	0.000986229	0.000250242	0.000472402	0.000385452	0.000613069	0.000855264	0.000449282	0.00107197	0.000573242	0.000778431	0.000216394	0.000835025	0.000621118	0.000528934	0.000778362	0.000503838	0.000396993	0.000320866	0.000823778	0.00103037	0.000458024	0.000866247
Desulfobulbus	1.96912e-05	8.59638e-05	0.000311402	0.000232599	0.000221123	8.49805e-05	0.000134486	8.70407e-05	0.000762285	0.000489846	0.00056591	0.000810719	0.000101724	0.000832772	6.45906e-05	0.00118618	0.000441804	0.00133604	0.00168303	0.000157251	0.00107998	0.00018474	0.000471429	0.000521408	0.00179124	0.00180689	9.54217e-05	0.000784305
Methanolobus	0	0	0	0	0	0	0	0	0.00041872	6.42421e-05	0.000160341	0.000249452	8.47702e-05	0.000673305	0	0.000148273	0.000297541	0.000680866	0.0041675	0.000142955	0.00168321	0	4.96241e-05	0.000120325	0.000526835	1.4933e-05	0	1.1706e-05
Sulfuricurvum	0	0	2.2243e-05	0.000166142	0	0	3.58629e-05	1.08801e-05	0.000171783	4.81815e-05	0.000348978	0	0	1.77186e-05	0	0.000135917	6.31148e-05	0.000526708	0	0	1.9459e-05	0	0.000198496	0.000762058	0.00610171	1.4933e-05	3.81687e-05	0.000491654
Xanthobacter	0	0	0	0	0	0	0	0	0.000193255	2.40908e-05	9.43183e-05	0.000409814	0.000347558	0.000177186	0	0.000160629	0.00012623	0.000385396	0.00260469	0.0022444	0.000272427	0	0	0.000300812	0.000172419	0.000567452	0.000534361	0.000280945
Azospirillum	9.84562e-06	1.71928e-05	1.11215e-05	0	1.16381e-05	0	0	1.08801e-05	7.51549e-05	2.40908e-05	0	0.000151453	0	8.85928e-06	8.07383e-06	0.0019399	0.0039041	0.000154158	2.00361e-05	0	9.72952e-06	0	0	0	5.74729e-05	7.46648e-05	0	1.1706e-05
Rhodoferax	0.000187067	1.71928e-05	0.000244673	3.32285e-05	6.98283e-05	1.69961e-05	0.000286903	0.00106625	2.14728e-05	0.000240908	0.000141477	1.7818e-05	0	8.85928e-06	0.000460208	0.000185341	0.00012623	0.000141312	0	1.42955e-05	8.75657e-05	0.000436659	0.000111654	0.000421137	0.000172419	4.47989e-05	0	0.000421417
Methanosarcina	0	3.43855e-05	0	1.10762e-05	2.32761e-05	0	2.68971e-05	0	0.000665657	0.00030515	0.000179205	0.000133635	3.39081e-05	6.2015e-05	0	0.000654871	0.000387705	0.000539554	0.000260469	1.42955e-05	6.81066e-05	0	0.000595489	0.000320866	0.000526835	7.46648e-05	0	1.1706e-05
Desulfosporosinus	0	0	0	0	0	0	0	0	4.29456e-05	8.03026e-06	0.000264091	0	0	0	0	0	2.70492e-05	0	0	0	0	0	0.000235714	0.00108292	0.000823778	0.00153809	0.000248096	0.000245827
Paludibacter	1.96912e-05	5.15783e-05	5.56075e-05	4.43046e-05	6.98283e-05	0	8.96572e-06	2.17602e-05	0.000225465	0.000224847	0.000113182	0.00017818	2.54311e-05	8.85928e-06	2.42215e-05	0.000148273	5.40984e-05	0.000256931	0.0019435	0.00012866	2.91886e-05	1.67946e-05	0.00012406	0.000100271	0.000268207	8.95977e-05	3.81687e-05	0
Methyloversatilis	6.89193e-05	0.000154735	0.000189065	5.53808e-05	0.000488798	0	0.000304834	1.08801e-05	9.66277e-05	2.40908e-05	3.77273e-05	0.000418723	2.54311e-05	0.000256919	8.88121e-05	8.64924e-05	9.91804e-05	0.000218391	0.000320577	0	0.000214049	0	2.4812e-05	0.000120325	0.000258628	0.00014933	0	5.85302e-05
Treponema	0	0	0.000166822	0.000121838	6.98283e-05	0	0.000107589	1.08801e-05	0.000182519	0.000192726	7.54546e-05	0.000231634	8.47702e-06	0.000177186	0	0.000432462	5.40984e-05	0.000154158	0.000200361	0	6.81066e-05	0	4.96241e-05	0.000140379	0.000450205	0.000373324	0	9.36483e-05
Desulfuromonas	0	0	3.33645e-05	4.43046e-05	8.14664e-05	0	1.79314e-05	1.08801e-05	8.58913e-05	4.01513e-05	3.77273e-05	0.000160362	3.39081e-05	0.000221482	2.42215e-05	8.64924e-05	5.40984e-05	0.000141312	0.000300541	4.28866e-05	6.81066e-05	0.000117562	0.000223308	0.000180487	0.000229892	0.000552519	3.81687e-05	0.000409711
Dehalogenimonas	0	1.71928e-05	3.33645e-05	4.43046e-05	1.16381e-05	6.79844e-05	7.17257e-05	0	5.36821e-05	9.63631e-05	0.000113182	0.000124726	1.6954e-05	0.000425245	0	7.41363e-05	5.40984e-05	0.000141312	0.000200361	7.14776e-05	0.00039891	0	3.72181e-05	8.02166e-05	0.000249049	0.00050772	1.90843e-05	0.000222415
Cupriavidus	5.90737e-05	6.87711e-05	0.000122336	4.43046e-05	0.000267675	0.000118973	0.000107589	5.44005e-05	9.66277e-05	8.03026e-05	8.48864e-05	8.0181e-05	5.93391e-05	0.000186045	5.65168e-05	0.000160629	3.60656e-05	0.000141312	6.01082e-05	8.57731e-05	0.00020432	6.71783e-05	6.20301e-05	0.000100271	0.000316101	0.00014933	7.63373e-05	0.000105354
Magnetospirillum	0	0	5.56075e-05	0	1.16381e-05	0	8.96572e-06	4.35204e-05	3.22092e-05	8.03026e-06	4.71591e-05	8.0181e-05	0	0	2.42215e-05	2.47121e-05	3.60656e-05	5.13861e-05	8.01443e-05	0	9.72952e-06	0	0	6.01624e-05	4.78941e-05	0.00228474	1.90843e-05	2.34121e-05
Defluviimonas	4.92281e-05	3.43855e-05	6.67289e-05	2.21523e-05	0.000221123	0.000101977	0.000233109	5.44005e-05	4.29456e-05	5.62118e-05	0.000132046	7.1272e-05	2.54311e-05	6.2015e-05	0.000201846	0.000111204	4.5082e-05	0.000128465	0.00010018	0	5.83771e-05	6.71783e-05	6.20301e-05	0.000120325	5.74729e-05	0.00014933	5.7253e-05	0.000339475
Rhodobacter	2.95369e-05	1.71928e-05	1.11215e-05	2.21523e-05	8.14664e-05	3.39922e-05	0.00018828	2.17602e-05	6.44185e-05	5.62118e-05	0.000132046	0.000133635	2.54311e-05	4.42964e-05	4.8443e-05	9.88484e-05	3.60656e-05	7.70792e-05	0.000140252	5.71821e-05	0.000145943	3.35892e-05	3.72181e-05	6.01624e-05	0.000114946	0.000358391	9.54217e-05	0.000444829
Mesorhizobium	4.92281e-05	3.43855e-05	6.67289e-05	8.86093e-05	0.000104743	0.000220949	6.276e-05	6.52805e-05	6.44185e-05	4.01513e-05	6.60228e-05	8.909e-05	8.47702e-05	3.54371e-05	0.000185698	9.88484e-05	5.40984e-05	0.000115619	0.000120216	4.28866e-05	1.9459e-05	0.000151151	0.00012406	8.02166e-05	0.000105367	8.95977e-05	3.81687e-05	5.85302e-05
Endomicrobium	0	0	0	2.21523e-05	0	0	0	0	2.14728e-05	4.01513e-05	4.71591e-05	8.909e-05	3.39081e-05	0.000566994	0	0	9.0164e-06	0.000179851	0.000220397	2.8591e-05	0.000291886	0	1.2406e-05	2.00541e-05	3.83153e-05	0	0	0
Desulfovibrio	0	0	6.67289e-05	4.43046e-05	4.65522e-05	0	8.96572e-06	0	0.000118101	6.42421e-05	5.6591e-05	4.4545e-05	8.47702e-06	2.65778e-05	1.61477e-05	8.64924e-05	6.31148e-05	0.000192698	0.00010018	0	9.72952e-06	5.03838e-05	2.4812e-05	0	0.000220313	0.000104531	0	0
Methylocystis	0	3.43855e-05	3.33645e-05	1.10762e-05	3.49142e-05	0	0	0	0	8.03026e-06	9.43183e-06	7.1272e-05	2.54311e-05	9.74521e-05	0	2.47121e-05	9.0164e-06	5.13861e-05	0.000140252	0.000200137	0.000291886	0	0	2.00541e-05	4.78941e-05	2.98659e-05	7.63373e-05	8.19423e-05
Azospira	1.96912e-05	8.59638e-05	4.4486e-05	4.43046e-05	0.000104743	0	1.79314e-05	5.44005e-05	5.36821e-05	1.60605e-05	1.88637e-05	8.909e-06	0	5.31557e-05	8.88121e-05	9.88484e-05	1.80328e-05	5.13861e-05	0	1.42955e-05	2.91886e-05	0.000167946	2.4812e-05	2.00541e-05	9.57882e-05	2.98659e-05	0	1.1706e-05
Leptothrix	0	0	5.56075e-05	1.10762e-05	0.000232761	0	5.37943e-05	0	0	8.03026e-06	0	9.7999e-05	0	2.65778e-05	0	3.70682e-05	9.0164e-06	3.85396e-05	0.000140252	1.42955e-05	4.86476e-05	0	0	2.00541e-05	4.78941e-05	7.46648e-05	0	0.00011706
Spirochaeta	0	0	0.000100093	1.10762e-05	4.65522e-05	0	1.79314e-05	0	4.29456e-05	7.22723e-05	1.88637e-05	0.000106908	0	8.85928e-06	0	6.17803e-05	2.70492e-05	5.13861e-05	8.01443e-05	0	0	0	2.4812e-05	6.01624e-05	0.000114946	0.000104531	0	2.34121e-05
Polaromonas	3.93825e-05	3.43855e-05	1.11215e-05	3.32285e-05	0	5.09883e-05	0	3.26403e-05	6.44185e-05	8.03026e-06	0	0	4.23851e-05	0	1.61477e-05	1.23561e-05	0	0.000205545	0	2.8591e-05	9.72952e-06	3.35892e-05	0.000161278	0	0	1.4933e-05	0	1.1706e-05
Paenibacillus	0	0	0	3.32285e-05	2.32761e-05	3.39922e-05	8.96572e-06	1.08801e-05	0	8.03026e-06	9.43183e-06	0	5.08621e-05	0	8.07383e-06	0	9.0164e-06	1.28465e-05	0	0.000114364	9.72952e-06	0	1.2406e-05	0	9.57882e-06	2.98659e-05	0.000419855	0
Desulfomicrobium	0	0	1.11215e-05	0	0	0	0	1.08801e-05	6.44185e-05	5.62118e-05	3.77273e-05	2.6727e-05	0	1.77186e-05	0	7.41363e-05	1.80328e-05	7.70792e-05	8.01443e-05	0	2.91886e-05	0	3.72181e-05	4.01083e-05	8.62094e-05	8.95977e-05	0	1.1706e-05
Tolumonas	0	0	1.11215e-05	0	0	0	8.96572e-06	1.08801e-05	4.29456e-05	0.00029712	5.6591e-05	1.7818e-05	0	0	8.07383e-06	2.47121e-05	0	7.70792e-05	2.00361e-05	0	9.72952e-06	1.67946e-05	4.96241e-05	0	6.70517e-05	1.4933e-05	0	0
Paraburkholderia	0	0	1.11215e-05	0	5.81903e-05	5.09883e-05	8.96572e-06	1.08801e-05	9.66277e-05	2.40908e-05	4.71591e-05	1.7818e-05	8.47702e-06	2.65778e-05	2.42215e-05	2.47121e-05	0	6.42327e-05	6.01082e-05	2.8591e-05	0	0	3.72181e-05	2.00541e-05	6.70517e-05	0	0	0
Syntrophobacter	0	0	0	2.21523e-05	3.49142e-05	0	8.06914e-05	0	2.14728e-05	8.03026e-06	1.88637e-05	4.4545e-05	8.47702e-06	3.54371e-05	8.07383e-06	2.47121e-05	9.0164e-06	1.28465e-05	2.00361e-05	0	1.9459e-05	0	1.2406e-05	2.00541e-05	5.74729e-05	5.97318e-05	1.90843e-05	7.02362e-05
Sideroxydans	9.84562e-06	1.71928e-05	2.2243e-05	3.32285e-05	8.14664e-05	0	1.79314e-05	1.08801e-05	2.14728e-05	0	0	2.6727e-05	0	8.85928e-06	4.03691e-05	2.47121e-05	0	2.56931e-05	0	0	3.89181e-05	1.67946e-05	1.2406e-05	2.00541e-05	0.000114946	1.4933e-05	0	2.34121e-05
Methanothrix	0	0	0	0	0	1.69961e-05	2.68971e-05	0	0	8.03026e-06	0	8.909e-06	8.47702e-06	0.000212623	8.07383e-06	1.23561e-05	0	2.56931e-05	0	0	7.78362e-05	0	1.2406e-05	2.00541e-05	4.78941e-05	4.47989e-05	0	3.51181e-05
Desulfomonile	0	1.71928e-05	0	1.10762e-05	3.49142e-05	1.69961e-05	6.276e-05	0	3.22092e-05	8.03026e-06	2.82955e-05	2.6727e-05	8.47702e-06	2.65778e-05	1.61477e-05	0	0	0	0	2.8591e-05	1.9459e-05	0	1.2406e-05	2.00541e-05	9.57882e-06	1.4933e-05	7.63373e-05	5.85302e-05
Fibrobacter	0	0	0	0	0	0	0	0	0	0	9.43183e-06	8.909e-06	0	8.85928e-06	0	0	0	5.13861e-05	0.000360649	0	0	0	0	0	0	0	0	0
Methanoregula	0	0	0	0	0	0	0	0	0	0	0	8.909e-06	0	0.000177186	8.07383e-06	0	0	1.28465e-05	8.01443e-05	0	5.83771e-05	0	0	0	1.91576e-05	1.4933e-05	0	3.51181e-05
Beijerinckia	1.96912e-05	1.71928e-05	2.2243e-05	0	0	0	8.96572e-06	0	1.07364e-05	1.60605e-05	0	8.909e-06	1.6954e-05	1.77186e-05	1.61477e-05	0	0	2.56931e-05	0.00010018	5.71821e-05	4.86476e-05	0	0	0	1.91576e-05	0	0	0
Methylomonas	0	1.71928e-05	0	1.10762e-05	0	0	2.68971e-05	1.08801e-05	0	0	9.43183e-06	1.7818e-05	8.47702e-06	4.42964e-05	0	0	9.0164e-06	1.28465e-05	0	0	9.72952e-05	1.67946e-05	0	0	9.57882e-06	0	1.90843e-05	9.36483e-05
Rhizobium	0	1.71928e-05	2.2243e-05	0	1.16381e-05	5.09883e-05	8.96572e-06	1.08801e-05	1.07364e-05	8.03026e-06	9.43183e-06	0	1.6954e-05	0	8.07383e-06	0	0	2.56931e-05	0	0	0	3.35892e-05	0	0	1.91576e-05	0	0	0
Rhodomicrobium	0	1.71928e-05	1.11215e-05	1.10762e-05	1.16381e-05	3.39922e-05	2.68971e-05	0	1.07364e-05	0	0	0	0	2.65778e-05	1.61477e-05	0	0	0	2.00361e-05	0	0	3.35892e-05	0	0	0	0	0	2.34121e-05
Acidithiobacillus	0	0	0	0	0	0	0	2.17602e-05	2.14728e-05	2.40908e-05	9.43183e-06	8.909e-06	0	0	3.22953e-05	0	0	0	0	0	0	3.35892e-05	0	2.00541e-05	0	2.98659e-05	1.90843e-05	0
Desulfobacca	0	0	0	1.10762e-05	1.16381e-05	0	8.96572e-06	0	1.07364e-05	0	9.43183e-06	0	0	1.77186e-05	0	2.47121e-05	9.0164e-06	1.28465e-05	0	0	0	0	0	0	2.87365e-05	1.4933e-05	0	2.34121e-05
Methanobacterium	0	0	0	0	0	0	0	0	0	0	0	0	0	6.2015e-05	0	0	0	0	4.00721e-05	0	2.91886e-05	0	0	2.00541e-05	1.91576e-05	0	0	1.1706e-05
Methylobacterium	0	0	0	0	4.65522e-05	1.69961e-05	8.96572e-06	0	0	2.40908e-05	9.43183e-06	0	0	0	0	0	9.0164e-06	1.28465e-05	0	0	0	1.67946e-05	0	0	1.91576e-05	1.4933e-05	0	0
Immundisolibacter	0	0	2.2243e-05	0	5.81903e-05	0	1.79314e-05	0	1.07364e-05	0	0	0	0	1.77186e-05	8.07383e-06	1.23561e-05	0	0	0	0	0	0	0	0	0	0	0	1.1706e-05
Burkholderia	0	0	0	0	4.65522e-05	0	8.96572e-06	2.17602e-05	0	0	0	8.909e-06	0	0	8.07383e-06	0	0	1.28465e-05	0	0	0	0	0	0	9.57882e-06	1.4933e-05	0	0
Sulfuriferula	9.84562e-06	0	0	0	0	0	0	0	1.07364e-05	0	0	0	4.23851e-05	8.85928e-06	0	0	0	1.28465e-05	0	1.42955e-05	0	0	0	0	0	0	0	1.1706e-05
Methanocella	0	0	0	0	0	0	0	0	0	0	0	0	0	3.54371e-05	0	0	0	1.28465e-05	0	0	0	0	0	0	1.91576e-05	1.4933e-05	0	0
Syntrophobotulus	0	0	0	0	0	0	0	0	0	0	0	0	0	0	0	0	0	0	0	0	0	0	0	2.00541e-05	9.57882e-06	4.47989e-05	0	0
Rhodopseudomonas	0	0	0	1.10762e-05	0	0	0	0	1.07364e-05	0	0	0	0	0	8.07383e-06	1.23561e-05	0	0	0	0	0	0	0	2.00541e-05	0	0	0	1.1706e-05
Roseiflexus	9.84562e-06	0	0	0	0	0	0	0	0	0	9.43183e-06	1.7818e-05	0	0	0	0	0	0	0	0	0	0	0	0	9.57882e-06	1.4933e-05	0	1.1706e-05
Blastochloris	0	0	0	0	0	0	0	0	0	0	9.43183e-06	0	0	0	0	0	0	0	0	0	0	0	0	0	9.57882e-06	4.47989e-05	0	0
Methylococcus	0	0	0	0	0	0	0	0	0	0	0	0	0	0	0	0	0	0	2.00361e-05	0	2.91886e-05	0	0	0	9.57882e-06	0	0	0
Sulfurimonas	0	0	0	0	0	0	0	0	0	0	0	0	8.47702e-06	0	0	0	0	0	0	0	0	0	0	4.01083e-05	0	0	0	0
Azoarcus	0	0	0	0	0	0	8.96572e-06	0	0	0	0	8.909e-06	0	8.85928e-06	0	0	0	0	2.00361e-05	0	0	0	0	0	0	0	0	0
Acetobacterium	0	0	0	0	0	0	0	0	0	0	0	0	0	8.85928e-06	0	0	0	0	0	0	0	0	2.4812e-05	0	9.57882e-06	0	0	0
Methylocella	0	0	0	0	0	0	0	0	0	0	0	0	8.47702e-06	8.85928e-06	0	0	0	0	0	0	9.72952e-06	0	0	0	9.57882e-06	0	0	0
Sulfurospirillum	0	0	0	0	0	0	0	1.08801e-05	0	8.03026e-06	0	0	0	0	0	0	0	0	0	0	0	0	0	0	0	1.4933e-05	0	0
Vitreoscilla	0	0	0	0	1.16381e-05	0	0	0	0	0	0	0	0	0	0	0	0	0	2.00361e-05	0	0	0	0	0	0	0	0	0
Chlorobaculum	0	0	0	0	0	0	0	0	0	0	0	0	0	1.77186e-05	0	0	0	0	0	0	0	0	0	0	0	0	0	1.1706e-05
Leptospirillum	0	0	0	0	0	0	0	0	0	0	9.43183e-06	0	0	0	0	0	0	0	0	0	0	0	0	0	0	0	1.90843e-05	0
Frankia	0	0	0	0	0	0	0	0	0	0	0	0	8.47702e-06	0	0	0	0	0	0	1.42955e-05	0	0	0	0	0	0	0	0
Rippkaea	0	0	0	0	0	0	0	0	0	0	0	0	0	0	0	0	0	0	2.00361e-05	0	0	0	0	0	0	0	0	0
Aquaspirillum	0	0	0	0	0	0	0	0	0	0	0	0	0	0	0	0	0	0	0	0	0	0	0	0	0	0	1.90843e-05	0
Pantoea	0	0	0	0	0	0	0	0	0	0	0	0	0	0	0	0	0	0	0	0	0	0	0	0	0	1.4933e-05	0	0
Methylovulum	0	0	0	0	0	0	0	0	0	0	0	0	0	0	0	0	0	1.28465e-05	0	0	0	0	0	0	0	0	0	0
Pleomorphomonas	0	0	0	0	0	0	0	0	0	0	0	0	0	0	0	0	0	1.28465e-05	0	0	0	0	0	0	0	0	0	0
Halothiobacillus	0	0	0	0	0	0	0	1.08801e-05	0	0	0	0	0	0	0	0	0	0	0	0	0	0	0	0	0	0	0	0
Coraliomargarita	0	0	0	0	0	0	0	0	0	0	0	0	0	0	0	0	0	0	0	0	9.72952e-06	0	0	0	0	0	0	0
Desulfitobacterium	0	0	0	0	0	0	0	0	0	0	0	0	8.47702e-06	0	0	0	0	0	0	0	0	0	0	0	0	0	0	0
Anaerocolumna	0	0	0	0	0	0	0	0	0	0	0	0	0	0	8.07383e-06	0	0	0	0	0	0	0	0	0	0	0	0	0
Thermoclostridium	0	0	0	0	0	0	0	0	0	0	0	0	0	0	8.07383e-06	0	0	0	0	0	0	0	0	0	0	0	0	0
Alkaliphilus	0	0	0	0	0	0	0	0	0	0	0	0	0	0	8.07383e-06	0	0	0	0	0	0	0	0	0	0	0	0	0
Methylomicrobium	0	0	0	0	0	0	0	0	0	8.03026e-06	0	0	0	0	0	0	0	0	0	0	0	0	0	0	0	0	0	0
Klebsiella	0	0	0	0	0	0	0	0	0	8.03026e-06	0	0	0	0	0	0	0	0	0	0	0	0	0	0	0	0	0	0

## Sheet: M00528
	C0	C2	C5	C8	C11	C14	C17	BA0	BA2	BA5	BA8	BA11	BA14	BA17	HB0	HB2	HB5	HB8	HB11	HB14	HB17	DH0	DH2	DH5	DH8	DH11	DH14	DH17
Nitrospira	0.00685255	0.0189464	0.0118444	0.010622	0.02984	0.0216486	0.0318104	0.00498308	0.00983455	0.0115877	0.0165246	0.0128379	0.00130546	0.0127219	0.0140323	0.0122696	0.00948525	0.0131677	0.0142056	0.00114364	0.0158397	0.0152999	0.0120711	0.0119322	0.0175484	0.0141564	0.00104964	0.0140121
Methylocystis	0	3.43855e-05	3.33645e-05	1.10762e-05	3.49142e-05	0	0	0	0	8.03026e-06	9.43183e-06	7.1272e-05	2.54311e-05	9.74521e-05	0	2.47121e-05	9.0164e-06	5.13861e-05	0.000140252	0.000200137	0.000291886	0	0	2.00541e-05	4.78941e-05	2.98659e-05	7.63373e-05	8.19423e-05
Nitrosomonas	0	3.43855e-05	1.11215e-05	0	4.65522e-05	0	0	0	1.07364e-05	8.03026e-06	0	0	0	8.85928e-06	8.07383e-06	2.47121e-05	0	0	2.00361e-05	1.42955e-05	1.9459e-05	0	1.2406e-05	0	9.57882e-06	2.98659e-05	0	2.34121e-05
Methylococcus	0	0	0	0	0	0	0	0	0	0	0	0	0	0	0	0	0	0	2.00361e-05	0	2.91886e-05	0	0	0	9.57882e-06	0	0	0
Nitrosospira	0	0	1.11215e-05	0	1.16381e-05	1.69961e-05	8.96572e-06	0	0	0	9.43183e-06	0	0	0	0	0	0	0	0	0	0	1.67946e-05	0	2.00541e-05	0	0	0	0
Nitrobacter	0	0	0	0	0	0	0	0	0	0	0	8.909e-06	0	8.85928e-06	0	1.23561e-05	0	0	0	0	0	1.67946e-05	0	2.00541e-05	0	0	0	0
Methylomicrobium	0	0	0	0	0	0	0	0	0	8.03026e-06	0	0	0	0	0	0	0	0	0	0	0	0	0	0	0	0	0	0

## Sheet: M00529
	C0	C2	C5	C8	C11	C14	C17	BA0	BA2	BA5	BA8	BA11	BA14	BA17	HB0	HB2	HB5	HB8	HB11	HB14	HB17	DH0	DH2	DH5	DH8	DH11	DH14	DH17
Pseudomonas	0.00939371	0.00753043	0.00344766	0.00459882	0.000174571	0.000606081	0.000618634	0.00442058	0.00587282	0.00399184	0.00672489	0.000124726	0.00113991	0.00024806	0.00351212	0.00404043	0.00723115	0.000693713	0	0.00465176	1.95e-05	0.00288867	0.00782076	0.00393061	0.000440626	0.000179195	0.0014985	0.00268068
Dechloromonas	0.000255986	0.000206313	0.000767383	0.000420894	0.000814664	6.79844e-05	0.000430354	0.000816007	0.000611975	0.000666511	0.000896024	0.00122053	2.54311e-05	0.000753039	0.00107382	0.00059309	0.000712296	0.00151589	0.00681226	0.000185842	0.00875657	0.00058781	0.000496241	0.00112303	0.00182955	0.00197115	0.00110689	0.00236462
Hyphomicrobium	0.000433207	0.000945602	0.000367009	0.000465199	0.00112889	0.00188657	0.00242074	0.000152321	0.000783758	0.000538027	0.00109409	0.00194216	0.00115288	0.00212623	0.00146944	0.00123561	0.000369672	0.00142596	0.00128231	0.00162969	0.00169294	0.000940497	0.000483835	0.000721949	0.00109198	0.00165756	0.00118323	0.00134619
Hydrogenophaga	0.000177221	0.000206313	0.000389252	0.00014399	0.000302589	3.39922e-05	0.00127313	0.000663686	0.000483138	0.000369392	0.000943183	0.00169271	0.000372989	0.00098338	0.000201846	0.000506598	0.000360656	0.00154158	0.00120216	0.000671889	0.00368749	0.000738962	0.000297745	0.00196531	0.00100578	0.00300152	0.00154583	0.0050336
Massilia	8.86106e-05	0	0	2.21523e-05	0.000139657	0.00181009	0	0.000141441	2.14728e-05	0.000104393	9.43183e-06	1.7818e-05	0.00427242	0	6.45906e-05	1.23561e-05	1.80328e-05	7.70792e-05	2.00361e-05	0.00964947	0	5.03838e-05	0.000198496	4.01083e-05	2.87365e-05	0	0.0122903	1.1706e-05
Undibacterium	0.00141777	0.00030947	0.000378131	0.000653493	3.49142e-05	0	8.96572e-06	0.00172993	0.000171783	0.00032121	0.00046216	8.0181e-05	0.000144109	0.000549275	0.000193772	0.000210053	0.000432787	0.000282624	6.01082e-05	0.0025589	0.00534151	0.000285508	0.000707143	0.00082222	0.000335259	1.4933e-05	0.000553446	0.00692997
Bradyrhizobium	0.000255986	0.000584554	0.000322523	0.000343361	0.000814664	0.000900794	0.000986229	0.000250242	0.000472402	0.000385452	0.000613069	0.000855264	0.000449282	0.00107197	0.000573242	0.000778431	0.000216394	0.000835025	0.000621118	0.000528934	0.000778362	0.000503838	0.000396993	0.000320866	0.000823778	0.00103037	0.000458024	0.000866247
Aromatoleum	5.90737e-05	0.000103157	0.000344766	0.000199371	0.00224615	0	0.00103106	8.70407e-05	0.000246937	0.000538027	0.000547046	0.00146999	2.54311e-05	0.000753039	0.000298732	0.000160629	0.00032459	0.000359703	0.00076137	0	0.000389181	8.39729e-05	0.000223308	0.000802166	0.000660939	0.000881044	1.90843e-05	0.000304357
Aquabacterium	0.000147684	6.87711e-05	0.000333645	8.86093e-05	0.000453884	1.69961e-05	0.0003138	5.44005e-05	0.00026841	0.000264999	0.000348978	0.00171053	5.08621e-05	0.000558135	8.88121e-05	0.000210053	0.000270492	0.000475322	0.000681226	2.8591e-05	0.000963222	0.000117562	0.00018609	0.000521408	0.000555572	0.000567452	3.81687e-05	0.000725774
Thiobacillus	4.92281e-05	0.00018912	0.000266916	0.000132914	0.000430608	0	0.00018828	0.000163201	0.000139573	0.000240908	0.000264091	0.000436541	8.47702e-06	0.000442964	0.00016955	0.000234765	0.000162295	0.000385396	0.000320577	0	0.00061296	6.71783e-05	8.68422e-05	0.000561516	0.000421468	0.000268793	3.81687e-05	0.000749186
Azospirillum	9.84562e-06	1.71928e-05	1.11215e-05	0	1.16381e-05	0	0	1.08801e-05	7.51549e-05	2.40908e-05	0	0.000151453	0	8.85928e-06	8.07383e-06	0.0019399	0.0039041	0.000154158	2.00361e-05	0	9.72952e-06	0	0	0	5.74729e-05	7.46648e-05	0	1.1706e-05
Shewanella	9.84562e-06	0	3.33645e-05	5.53808e-05	0.000256037	0	0.000206211	0	6.44185e-05	8.03026e-06	0.000198068	0.000249452	0	3.54371e-05	0	1.23561e-05	0	0.000231238	0.00162292	0	1.9459e-05	0	0	0.000100271	6.70517e-05	4.47989e-05	0	1.1706e-05
Cupriavidus	5.90737e-05	6.87711e-05	0.000122336	4.43046e-05	0.000267675	0.000118973	0.000107589	5.44005e-05	9.66277e-05	8.03026e-05	8.48864e-05	8.0181e-05	5.93391e-05	0.000186045	5.65168e-05	0.000160629	3.60656e-05	0.000141312	6.01082e-05	8.57731e-05	0.00020432	6.71783e-05	6.20301e-05	0.000100271	0.000316101	0.00014933	7.63373e-05	0.000105354
Magnetospirillum	0	0	5.56075e-05	0	1.16381e-05	0	8.96572e-06	4.35204e-05	3.22092e-05	8.03026e-06	4.71591e-05	8.0181e-05	0	0	2.42215e-05	2.47121e-05	3.60656e-05	5.13861e-05	8.01443e-05	0	9.72952e-06	0	0	6.01624e-05	4.78941e-05	0.00228474	1.90843e-05	2.34121e-05
Rhodobacter	2.95369e-05	1.71928e-05	1.11215e-05	2.21523e-05	8.14664e-05	3.39922e-05	0.00018828	2.17602e-05	6.44185e-05	5.62118e-05	0.000132046	0.000133635	2.54311e-05	4.42964e-05	4.8443e-05	9.88484e-05	3.60656e-05	7.70792e-05	0.000140252	5.71821e-05	0.000145943	3.35892e-05	3.72181e-05	6.01624e-05	0.000114946	0.000358391	9.54217e-05	0.000444829
Thauera	0	0	2.2243e-05	4.43046e-05	0.000186209	1.69961e-05	0.000421389	0	1.07364e-05	2.40908e-05	9.43183e-06	0.00026727	6.78162e-05	0.00048726	0	1.23561e-05	9.0164e-06	5.13861e-05	0.000120216	2.8591e-05	0.00040864	0	1.2406e-05	6.01624e-05	1.91576e-05	8.95977e-05	0	0.000175591
Acidovorax	0.000334751	1.71928e-05	5.56075e-05	3.32285e-05	0	0	8.96572e-06	0.00127297	7.51549e-05	8.83328e-05	5.6591e-05	0	1.6954e-05	0	6.45906e-05	2.47121e-05	9.0164e-06	2.56931e-05	0	0	0	5.03838e-05	4.96241e-05	2.00541e-05	9.57882e-06	1.4933e-05	1.90843e-05	7.02362e-05
Azospira	1.96912e-05	8.59638e-05	4.4486e-05	4.43046e-05	0.000104743	0	1.79314e-05	5.44005e-05	5.36821e-05	1.60605e-05	1.88637e-05	8.909e-06	0	5.31557e-05	8.88121e-05	9.88484e-05	1.80328e-05	5.13861e-05	0	1.42955e-05	2.91886e-05	0.000167946	2.4812e-05	2.00541e-05	9.57882e-05	2.98659e-05	0	1.1706e-05
Leptothrix	0	0	5.56075e-05	1.10762e-05	0.000232761	0	5.37943e-05	0	0	8.03026e-06	0	9.7999e-05	0	2.65778e-05	0	3.70682e-05	9.0164e-06	3.85396e-05	0.000140252	1.42955e-05	4.86476e-05	0	0	2.00541e-05	4.78941e-05	7.46648e-05	0	0.00011706
Noviherbaspirillum	0	1.71928e-05	1.11215e-05	1.10762e-05	1.16381e-05	0.000101977	0	1.08801e-05	0	8.03026e-06	1.88637e-05	8.909e-06	1.6954e-05	8.85928e-06	0	1.23561e-05	1.80328e-05	0	0	4.28866e-05	0	0	0	0	0	1.4933e-05	5.7253e-05	0
Rhizobium	0	1.71928e-05	2.2243e-05	0	1.16381e-05	5.09883e-05	8.96572e-06	1.08801e-05	1.07364e-05	8.03026e-06	9.43183e-06	0	1.6954e-05	0	8.07383e-06	0	0	2.56931e-05	0	0	0	3.35892e-05	0	0	1.91576e-05	0	0	0
Sulfuricella	0	0	1.11215e-05	1.10762e-05	3.49142e-05	0	0	0	0	0	0	0	0	0	0	1.23561e-05	1.80328e-05	0	0	0	9.72952e-06	1.67946e-05	0	6.01624e-05	1.91576e-05	0	1.90843e-05	2.34121e-05
Pseudogulbenkiania	0	0	1.11215e-05	1.10762e-05	0	0	0	2.17602e-05	1.07364e-05	1.60605e-05	9.43183e-06	0	0	8.85928e-06	0	1.23561e-05	1.80328e-05	0	0	0	0	3.35892e-05	0	0	1.91576e-05	2.98659e-05	1.90843e-05	1.1706e-05
Agrobacterium	9.84562e-06	1.71928e-05	0	0	1.16381e-05	0	0	4.35204e-05	0	2.40908e-05	0	8.909e-06	0	0	1.61477e-05	2.47121e-05	0	0	0	0	0	1.67946e-05	2.4812e-05	2.00541e-05	9.57882e-06	0	0	0
Chelatococcus	9.84562e-06	0	0	0	1.16381e-05	3.39922e-05	0	0	0	0	9.43183e-06	0	2.54311e-05	0	0	0	9.0164e-06	1.28465e-05	2.00361e-05	2.8591e-05	0	0	0	2.00541e-05	0	0	0	0
Shinella	0	0	0	1.10762e-05	0	1.69961e-05	8.96572e-06	1.08801e-05	0	0	0	0	0	8.85928e-06	0	0	0	0	0	1.42955e-05	9.72952e-06	1.67946e-05	1.2406e-05	0	9.57882e-06	0	0	1.1706e-05
Luteimonas	0	0	0	0	0	0	0	0	0	0	0	0	0	0	8.07383e-06	2.47121e-05	0	5.13861e-05	0	0	0	0	0	0	9.57882e-06	0	0	0
Aminobacter	0	1.71928e-05	0	0	0	0	0	0	0	8.03026e-06	0	0	8.47702e-06	0	0	0	0	1.28465e-05	0	1.42955e-05	0	0	1.2406e-05	0	0	0	0	0
Sulfurimonas	0	0	0	0	0	0	0	0	0	0	0	0	8.47702e-06	0	0	0	0	0	0	0	0	0	0	4.01083e-05	0	0	0	0
Azoarcus	0	0	0	0	0	0	8.96572e-06	0	0	0	0	8.909e-06	0	8.85928e-06	0	0	0	0	2.00361e-05	0	0	0	0	0	0	0	0	0
Paracoccus	0	0	0	0	1.16381e-05	0	0	0	0	8.03026e-06	0	0	0	0	0	0	0	0	0	0	0	0	0	0	9.57882e-06	0	0	0
Diaphorobacter	0	0	0	0	0	0	0	0	0	0	0	0	0	0	0	0	0	0	0	0	0	0	0	2.00541e-05	0	0	0	0
Brucella	0	0	0	0	0	0	0	0	0	0	0	0	0	0	0	0	0	0	0	0	9.72952e-06	0	0	0	0	0	0	0

## Sheet: M00530
	C0	C2	C5	C8	C11	C14	C17	BA0	BA2	BA5	BA8	BA11	BA14	BA17	HB0	HB2	HB5	HB8	HB11	HB14	HB17	DH0	DH2	DH5	DH8	DH11	DH14	DH17
Geobacter	0.000383979	0.00338697	0.00387028	0.00295734	0.00041897	0.000152965	0.00278834	0.000685446	0.00627006	0.00560512	0.00788501	0.00953263	0.000381466	0.0125625	0.000831604	0.00553551	0.00352541	0.0104314	0.0172911	0.000328797	0.0111598	0.000990881	0.00616579	0.0131355	0.0131421	0.0188305	0.000248096	0.0179454
Pseudomonas	0.00939371	0.00753043	0.00344766	0.00459882	0.000174571	0.00606081	0.000618634	0.00442058	0.00587282	0.00399184	0.00672489	0.000124726	0.00113991	0.00024806	0.00351212	0.00404043	0.00723115	0.000693713	0	0.00465176	1.95e-05	0.00288867	0.00782076	0.00393061	0.000440626	0.000179195	0.0014985	0.00268068
Anaeromyxobacter	0.00031506	0.000429819	0.00141243	0.000465199	0.00027233	1.69961e-05	0.0012821	0.000598405	0.00133132	0.00121257	0.00150909	0.0118935	0.000576437	0.00410185	0.001203	0.00129739	0.00178525	0.00214537	0.0092767	0.000328797	0.00324966	0.000990881	0.000818798	0.00455229	0.00387942	0.0159484	0.000171759	0.00437806
Brevundimonas	0	5.15783e-05	4.4486e-05	1.10762e-05	0.000232761	0.000584666	0.00165866	8.70407e-05	3.22092e-05	0.000104393	0.000245227	0.000276179	0.00964685	0.000177186	9.68859e-05	0.000135917	9.0164e-05	0.000526708	0.000200361	0.00501773	0.00436855	1.67946e-05	0.000111654	0.000521408	0.000143682	0.000328525	0.0297525	0.00151008
Sphaerotilus	0.000118147	0.000137542	0.000133458	0.000221523	0.000721559	3.39922e-05	0.00114761	0.000141441	0.00243716	0.00187105	0.00176375	0.00541667	0.0080786	0.00159467	0.000185698	0.000506598	0.000216394	0.00277485	0.00272491	0.00311642	0.00205293	0.000151151	0.000136466	0.000882382	0.000660939	0.000567452	0.00167942	0.000877953
Dechloromonas	0.000255986	0.000206313	0.000767383	0.000420894	0.000814664	6.79844e-05	0.000430354	0.000816007	0.000611975	0.000666511	0.000896024	0.00122053	2.54311e-05	0.000753039	0.00107382	0.00059309	0.000712296	0.00151589	0.00681226	0.000185842	0.00875657	0.00058781	0.000496241	0.00112303	0.00182955	0.00197115	0.00110689	0.00236462
Pseudarthrobacter	8.86106e-05	1.71928e-05	1.11215e-05	1.10762e-05	1.16381e-05	0.0052348	0	0.000130561	5.36821e-05	8.03026e-05	0	1.7818e-05	0.0121052	2.65778e-05	6.45906e-05	0.000160629	3.60656e-05	2.56931e-05	2.00361e-05	0.00794831	9.72952e-06	1.67946e-05	3.72181e-05	8.02166e-05	3.83153e-05	1.4933e-05	0.0102101	2.34121e-05
Janthinobacterium	0.000541509	0.000326663	0.000266916	0.001163	0	0.00138518	0	0.00149057	0.000676394	0.00389467	9.43183e-06	0	0.00255158	1.77186e-05	1.61477e-05	0.000222409	0.00012623	0	0	0.0122656	0	5.03838e-05	0.00542143	0.000180487	0	0	0.00517185	0
Hyphomicrobium	0.000433207	0.000945602	0.000367009	0.000465199	0.00112889	0.00188657	0.00242074	0.000152321	0.000783758	0.000538027	0.00109409	0.00194216	0.00115288	0.00212623	0.00146944	0.00123561	0.000369672	0.00142596	0.00128231	0.00162969	0.00169294	0.000940497	0.000483835	0.000721949	0.00109198	0.00165756	0.00118323	0.00134619
Hydrogenophaga	0.000177221	0.000206313	0.000389252	0.00014399	0.000302589	3.39922e-05	0.00127313	0.000663686	0.000483138	0.000369392	0.000943183	0.00169271	0.000372989	0.00098338	0.000201846	0.000506598	0.000360656	0.00154158	0.00120216	0.000671889	0.00368749	0.000738962	0.000297745	0.00196531	0.00100578	0.00300152	0.00154583	0.0050336
Massilia	8.86106e-05	0	0	2.21523e-05	0.000139657	0.00181009	0	0.000141441	2.14728e-05	0.000104393	9.43183e-06	1.7818e-05	0.00427242	0	6.45906e-05	1.23561e-05	1.80328e-05	7.70792e-05	2.00361e-05	0.00964947	0	5.03838e-05	0.000198496	4.01083e-05	2.87365e-05	0	0.0122903	1.1706e-05
Undibacterium	0.00141777	0.00030947	0.000378131	0.000653493	3.49142e-05	0	8.96572e-06	0.00172993	0.000171783	0.00032121	0.00046216	8.0181e-05	0.000144109	0.000549275	0.000193772	0.000210053	0.000432787	0.000282624	6.01082e-05	0.0025589	0.00534151	0.000285508	0.000707143	0.00082222	0.000335259	1.4933e-05	0.000553446	0.00692997
Ralstonia	0.000187067	0.000206313	0.000144579	0.000155066	0.00429444	0.000237946	0.000699326	0.000195842	7.51549e-05	0.000819086	0.00056591	0.00133635	0.000186494	0.00116057	0.000266436	0.000172985	0.000189344	0.000436782	0.00138249	0.000385979	0.000836739	0.000268713	2.4812e-05	0.000661787	0.000574729	0.00312099	0.000190843	0.000550184
Bradyrhizobium	0.000255986	0.000584554	0.000322523	0.000343361	0.000814664	0.000900794	0.000986229	0.000250242	0.000472402	0.000385452	0.000613069	0.000855264	0.000449282	0.00107197	0.000573242	0.000778431	0.000216394	0.000835025	0.000621118	0.000528934	0.000778362	0.000503838	0.000396993	0.000320866	0.000823778	0.00103037	0.000458024	0.000866247
Aromatoleum	5.90737e-05	0.000103157	0.000344766	0.000199371	0.00224615	0	0.00103106	8.70407e-05	0.000246937	0.000538027	0.000547046	0.00146999	2.54311e-05	0.000753039	0.000298732	0.000160629	0.00032459	0.000359703	0.00076137	0	0.000389181	8.39729e-05	0.000223308	0.000802166	0.000660939	0.000881044	1.90843e-05	0.000304357
Aquabacterium	0.000147684	6.87711e-05	0.000333645	8.86093e-05	0.000453884	1.69961e-05	0.0003138	5.44005e-05	0.00026841	0.000264999	0.000348978	0.00171053	5.08621e-05	0.000558135	8.88121e-05	0.000210053	0.000270492	0.000475322	0.000681226	2.8591e-05	0.000963222	0.000117562	0.00018609	0.000521408	0.000555572	0.000567452	3.81687e-05	0.000725774
Sulfuritalea	3.93825e-05	0.000275084	0.000433738	0.000166142	0.000570265	1.69961e-05	0.000233109	0.000108801	0.00026841	0.000281059	0.000433864	0.000481086	1.6954e-05	0.000434105	0.000298732	0.000197697	0.000252459	0.000578094	0.000440793	1.42955e-05	0.000505935	0.00018474	8.68422e-05	0.000621679	0.000574729	0.000358391	0	0.000433123
Meiothermus	0.000187067	0.000378241	0.000189065	0.000243676	0.000488798	0.000356918	0.000591737	6.52805e-05	8.58913e-05	0.000216817	0.000405569	0.000213816	0.000144109	0.00049612	0.000427913	0.000234765	0.00012623	0.000321163	0.000160289	0.000243024	0.000359992	0.000268713	0.000198496	0.000260704	0.00032568	0.000537586	0.000267181	0.000444829
Caulobacter	0.000108302	5.15783e-05	2.2243e-05	2.21523e-05	0.000116381	0.000577868	0.000134486	9.79208e-05	0.000182519	0.000152575	0.000254659	0.000187089	0.00260245	0	0.000282584	6.17803e-05	8.11476e-05	0.000179851	0.00010018	0.000786253	0.00020432	0.000285508	4.96241e-05	0.000260704	0.000134103	8.95977e-05	0.000171759	0.000152178
Thiobacillus	4.92281e-05	0.00018912	0.000266916	0.000132914	0.000430608	0	0.00018828	0.000163201	0.000139573	0.000240908	0.000264091	0.000436541	8.47702e-06	0.000442964	0.00016955	0.000234765	0.000162295	0.000385396	0.000320577	0	0.00061296	6.71783e-05	8.68422e-05	0.000561516	0.000421468	0.000268793	3.81687e-05	0.000749186
Rhodococcus	0.00323921	1.71928e-05	2.2243e-05	3.32285e-05	0	0	8.96572e-06	0.00190402	1.07364e-05	1.60605e-05	0	8.909e-06	0.000245834	1.77186e-05	8.07383e-06	3.70682e-05	4.5082e-05	0	0	4.28866e-05	0	0.000822935	2.4812e-05	0	0	0	7.63373e-05	0
Azospirillum	9.84562e-06	1.71928e-05	1.11215e-05	0	1.16381e-05	0	0	1.08801e-05	7.51549e-05	2.40908e-05	0	0.000151453	0	8.85928e-06	8.07383e-06	0.0019399	0.0039041	0.000154158	2.00361e-05	0	9.72952e-06	0	0	0	5.74729e-05	7.46648e-05	0	1.1706e-05
Devosia	0.000196912	0.000343855	0.000155701	8.86093e-05	0.000302589	0.000220949	8.96572e-05	0.000152321	0.000279147	0.000200756	0.000132046	0.000276179	0.000203448	0.000256919	0.000355248	0.000321257	9.91804e-05	0.000411089	0.00010018	0.000157251	0.000165402	0.000235124	0.000136466	0.00024065	0.000316101	0.000194128	0.000209928	0.000128766
Nocardioides	0.000118147	0.000103157	0.000122336	6.6457e-05	0.000314228	0.000322926	0.000107589	5.44005e-05	9.66277e-05	8.03026e-05	5.6591e-05	0.000311815	0.00016954	0.000115171	0.00020992	0.000172985	9.0164e-05	8.99257e-05	0.000260469	0.000400274	6.81066e-05	0.000235124	0.000148872	0.000140379	0.000201155	0.000447989	0.000362602	0.000222415
Rhodoferax	0.000187067	1.71928e-05	0.000244673	3.32285e-05	6.98283e-05	1.69961e-05	0.000286903	0.00106625	2.14728e-05	0.000240908	0.000141477	1.7818e-05	0	8.85928e-06	0.000460208	0.000185341	0.00012623	0.000141312	0	1.42955e-05	8.75657e-05	0.000436659	0.000111654	0.000421137	0.000172419	4.47989e-05	0	0.000421417
Phenylobacterium	0.000147684	0.000137542	0.000177944	6.6457e-05	0.000209485	0.000186957	0.000116554	0.000130561	0.000246937	0.000184696	0.000122614	0.000133635	6.78162e-05	7.97335e-05	0.000266436	0.000296545	9.91804e-05	0.000167005	0.00010018	8.57731e-05	5.83771e-05	0.000302303	0.000136466	0.000280758	0.000316101	0.000119464	1.90843e-05	1.1706e-05
Lysobacter	9.84562e-05	0.000154735	7.78504e-05	0.000110762	0.000174571	0.000237946	0.000170349	8.70407e-05	0.00015031	0.000152575	0.0002075	0.000133635	0.000135632	0.000106311	0.000185698	0.000123561	8.11476e-05	0.000244084	6.01082e-05	0.000185842	3.89181e-05	0.000151151	3.72181e-05	8.02166e-05	0.000344837	8.95977e-05	0.000171759	0.000105354
Aeromonas	9.84562e-06	3.43855e-05	1.11215e-05	3.32285e-05	4.65522e-05	0	0.000179314	4.35204e-05	1.07364e-05	8.83328e-05	0.000235796	8.0181e-05	0	6.2015e-05	2.42215e-05	1.23561e-05	1.80328e-05	0.000513861	0.00198357	0	7.78362e-05	6.71783e-05	0	8.02166e-05	0.000153261	4.47989e-05	1.90843e-05	0
Methyloversatilis	6.89193e-05	0.000154735	0.000189065	5.53808e-05	0.000488798	0	0.000304834	1.08801e-05	9.66277e-05	2.40908e-05	3.77273e-05	0.000418723	2.54311e-05	0.000256919	8.88121e-05	8.64924e-05	9.91804e-05	0.000218391	0.000320577	0	0.000214049	0	2.4812e-05	0.000120325	0.000258628	0.00014933	0	5.85302e-05
Shewanella	9.84562e-06	0	3.33645e-05	5.53808e-05	0.000256037	0	0.000206211	0	6.44185e-05	8.03026e-06	0.000198068	0.000249452	0	3.54371e-05	0	1.23561e-05	0	0.000231238	0.00162292	0	1.9459e-05	0	0	0.000100271	6.70517e-05	4.47989e-05	0	1.1706e-05
Mycobacterium	7.8765e-05	5.15783e-05	3.33645e-05	6.6457e-05	0.000139657	0.000118973	5.37943e-05	5.44005e-05	4.29456e-05	0.000104393	0.00010375	0.000115817	0.000101724	0.000106311	0.00010496	0.000222409	7.21312e-05	0.000128465	0.000180325	0.000257319	8.75657e-05	1.67946e-05	2.4812e-05	0.000100271	0.000124525	0.000223994	0.000229012	0.000210709
Cupriavidus	5.90737e-05	6.87711e-05	0.000122336	4.43046e-05	0.000267675	0.000118973	0.000107589	5.44005e-05	9.66277e-05	8.03026e-05	8.48864e-05	8.0181e-05	5.93391e-05	0.000186045	5.65168e-05	0.000160629	3.60656e-05	0.000141312	6.01082e-05	8.57731e-05	0.00020432	6.71783e-05	6.20301e-05	0.000100271	0.000316101	0.00014933	7.63373e-05	0.000105354
Magnetospirillum	0	0	5.56075e-05	0	1.16381e-05	0	8.96572e-06	4.35204e-05	3.22092e-05	8.03026e-06	4.71591e-05	8.0181e-05	0	0	2.42215e-05	2.47121e-05	3.60656e-05	5.13861e-05	8.01443e-05	0	9.72952e-06	0	0	6.01624e-05	4.78941e-05	0.00228474	1.90843e-05	2.34121e-05
Thauera	0	0	2.2243e-05	4.43046e-05	0.000186209	1.69961e-05	0.000421389	0	1.07364e-05	2.40908e-05	9.43183e-06	0.00026727	6.78162e-05	0.00048726	0	1.23561e-05	9.0164e-06	5.13861e-05	0.000120216	2.8591e-05	0.00040864	0	1.2406e-05	6.01624e-05	1.91576e-05	8.95977e-05	0	0.000175591
Acidovorax	0.000334751	1.71928e-05	5.56075e-05	3.32285e-05	0	0	8.96572e-06	0.00127297	7.51549e-05	8.83328e-05	5.6591e-05	0	1.6954e-05	0	6.45906e-05	2.47121e-05	9.0164e-06	2.56931e-05	0	0	0	5.03838e-05	4.96241e-05	2.00541e-05	9.57882e-06	1.4933e-05	1.90843e-05	7.02362e-05
Microvirga	3.93825e-05	0.000120349	1.11215e-05	2.21523e-05	0.000104743	0.000152965	3.58629e-05	5.44005e-05	7.51549e-05	4.01513e-05	8.48864e-05	7.1272e-05	5.93391e-05	0.000168326	4.8443e-05	6.17803e-05	9.0164e-06	6.42327e-05	6.01082e-05	0.000114364	4.86476e-05	1.67946e-05	2.4812e-05	8.02166e-05	8.62094e-05	5.97318e-05	0.00013359	8.19423e-05
Rhizobacter	6.89193e-05	5.15783e-05	8.89719e-05	2.21523e-05	0.000116381	0	9.86229e-05	0.000119681	5.36821e-05	4.81815e-05	1.88637e-05	6.2363e-05	1.6954e-05	6.2015e-05	0.000145329	8.64924e-05	9.91804e-05	8.99257e-05	0	0	0.000155672	8.39729e-05	4.96241e-05	0.000120325	3.83153e-05	7.46648e-05	1.90843e-05	5.85302e-05
Deefgea	2.95369e-05	0	1.11215e-05	2.21523e-05	0	0	0	5.44005e-05	2.14728e-05	8.03026e-06	0.00010375	0	0	0	4.03691e-05	1.23561e-05	9.0164e-06	0.000436782	0.000140252	1.42955e-05	0	3.35892e-05	0.000198496	0.000260704	0.000105367	0.000104531	0	0
Desulfovibrio	0	0	6.67289e-05	4.43046e-05	4.65522e-05	0	8.96572e-06	0	0.000118101	6.42421e-05	5.6591e-05	4.4545e-05	8.47702e-06	2.65778e-05	1.61477e-05	8.64924e-05	6.31148e-05	0.000192698	0.00010018	0	9.72952e-06	5.03838e-05	2.4812e-05	0	0.000220313	0.000104531	0	0
Cellvibrio	2.95369e-05	3.43855e-05	5.56075e-05	2.21523e-05	3.49142e-05	0	0.000555874	2.17602e-05	3.22092e-05	2.40908e-05	2.82955e-05	0	0	0	7.26644e-05	1.23561e-05	0	6.42327e-05	0	0	0	0.000117562	2.4812e-05	0	7.66306e-05	5.97318e-05	0	0
Azospira	1.96912e-05	8.59638e-05	4.4486e-05	4.43046e-05	0.000104743	0	1.79314e-05	5.44005e-05	5.36821e-05	1.60605e-05	1.88637e-05	8.909e-06	0	5.31557e-05	8.88121e-05	9.88484e-05	1.80328e-05	5.13861e-05	0	1.42955e-05	2.91886e-05	0.000167946	2.4812e-05	2.00541e-05	9.57882e-05	2.98659e-05	0	1.1706e-05
Variovorax	4.92281e-05	5.15783e-05	5.56075e-05	3.32285e-05	6.98283e-05	8.49805e-05	3.58629e-05	0.000130561	3.22092e-05	8.03026e-06	1.88637e-05	4.4545e-05	6.78162e-05	0	1.61477e-05	3.70682e-05	9.0164e-06	0	0	4.28866e-05	4.86476e-05	6.71783e-05	1.2406e-05	2.00541e-05	2.87365e-05	1.4933e-05	5.7253e-05	0
Leptothrix	0	0	5.56075e-05	1.10762e-05	0.000232761	0	5.37943e-05	0	0	8.03026e-06	0	9.7999e-05	0	2.65778e-05	0	3.70682e-05	9.0164e-06	3.85396e-05	0.000140252	1.42955e-05	4.86476e-05	0	0	2.00541e-05	4.78941e-05	7.46648e-05	0	0.00011706
Niveispirillum	0	1.71928e-05	1.11215e-05	0	0	0	0	0	3.22092e-05	4.01513e-05	5.6591e-05	1.7818e-05	0	1.77186e-05	0	0.000160629	0.000117213	0.00029547	6.01082e-05	0	9.72952e-06	0	0	0	8.62094e-05	0	0	0
Pseudoxanthomonas	9.84562e-06	6.87711e-05	7.78504e-05	4.43046e-05	8.14664e-05	1.69961e-05	1.79314e-05	3.26403e-05	1.07364e-05	6.42421e-05	2.82955e-05	0	0	0	3.22953e-05	4.94242e-05	0	0	0	0	1.9459e-05	1.67946e-05	6.20301e-05	8.02166e-05	5.74729e-05	4.47989e-05	1.90843e-05	1.1706e-05
Polaromonas	3.93825e-05	3.43855e-05	1.11215e-05	3.32285e-05	0	5.09883e-05	0	3.26403e-05	6.44185e-05	8.03026e-06	0	0	4.23851e-05	0	1.61477e-05	1.23561e-05	0	0.000205545	0	2.8591e-05	9.72952e-06	3.35892e-05	0.000161278	0	0	1.4933e-05	0	1.1706e-05
Permianibacter	3.93825e-05	3.43855e-05	4.4486e-05	6.6457e-05	9.31045e-05	0	1.79314e-05	0	2.14728e-05	3.2121e-05	9.43183e-06	1.7818e-05	0	8.85928e-06	8.07383e-06	3.70682e-05	2.70492e-05	2.56931e-05	6.01082e-05	0	0	3.35892e-05	2.4812e-05	6.01624e-05	5.74729e-05	2.98659e-05	0	5.85302e-05
Paenibacillus	0	0	0	3.32285e-05	2.32761e-05	3.39922e-05	8.96572e-06	1.08801e-05	0	8.03026e-06	9.43183e-06	0	5.08621e-05	0	8.07383e-06	0	9.0164e-06	1.28465e-05	0	0.000114364	9.72952e-06	0	1.2406e-05	0	9.57882e-06	2.98659e-05	0.000419855	0
Paraburkholderia	0	0	1.11215e-05	0	5.81903e-05	5.09883e-05	8.96572e-06	1.08801e-05	9.66277e-05	2.40908e-05	4.71591e-05	1.7818e-05	8.47702e-06	2.65778e-05	2.42215e-05	2.47121e-05	0	6.42327e-05	6.01082e-05	2.8591e-05	0	0	3.72181e-05	2.00541e-05	6.70517e-05	0	0	0
Nakamurella	2.95369e-05	1.71928e-05	1.11215e-05	0	2.32761e-05	1.69961e-05	0	0	0	1.60605e-05	0	5.3454e-05	8.47702e-06	0	8.07383e-06	0	9.0164e-06	1.28465e-05	8.01443e-05	0.000100069	0.000116754	1.67946e-05	0	2.00541e-05	2.87365e-05	5.97318e-05	1.90843e-05	0
Paucibacter	2.95369e-05	0	2.2243e-05	0	0	1.69961e-05	0	1.08801e-05	3.22092e-05	0	0	0	8.47702e-06	0	0	0	1.80328e-05	0	0	1.42955e-05	0	0	7.44361e-05	0.000300812	2.87365e-05	0	1.90843e-05	2.34121e-05
Kribbella	1.96912e-05	1.71928e-05	2.2243e-05	2.21523e-05	3.49142e-05	1.69961e-05	1.79314e-05	2.17602e-05	2.14728e-05	2.40908e-05	0	2.6727e-05	8.47702e-06	1.77186e-05	3.22953e-05	1.23561e-05	0	0	2.00361e-05	0	1.9459e-05	0	1.2406e-05	0	3.83153e-05	1.4933e-05	1.90843e-05	0
Pseudonocardia	0	1.71928e-05	0	2.21523e-05	2.32761e-05	1.69961e-05	2.68971e-05	0	1.07364e-05	3.2121e-05	2.82955e-05	8.909e-06	2.54311e-05	3.54371e-05	2.42215e-05	1.23561e-05	0	2.56931e-05	0	0	9.72952e-06	1.67946e-05	0	0	9.57882e-06	7.46648e-05	1.90843e-05	0
Comamonas	7.8765e-05	5.15783e-05	3.33645e-05	2.21523e-05	2.32761e-05	1.69961e-05	1.79314e-05	4.35204e-05	1.07364e-05	3.2121e-05	0	8.909e-06	0	1.77186e-05	8.07383e-06	4.94242e-05	9.0164e-06	0	0	0	0	0	1.2406e-05	0	0	0	0	0
Methylomonas	0	1.71928e-05	0	1.10762e-05	0	0	2.68971e-05	1.08801e-05	0	0	9.43183e-06	1.7818e-05	8.47702e-06	4.42964e-05	0	0	9.0164e-06	1.28465e-05	0	0	9.72952e-05	1.67946e-05	0	0	9.57882e-06	0	1.90843e-05	9.36483e-05
Staphylococcus	0	0	1.11215e-05	0	0.000151295	0	2.68971e-05	0	2.14728e-05	8.03026e-06	0	1.7818e-05	0	0	8.07383e-06	0	0	1.28465e-05	2.00361e-05	1.42955e-05	2.91886e-05	1.67946e-05	0	0	0	4.47989e-05	0	1.1706e-05
Hyphomonas	0	0	3.33645e-05	0	0	0	8.96572e-06	0	1.07364e-05	8.03026e-06	5.6591e-05	8.909e-06	8.47702e-06	0	4.8443e-05	0	9.0164e-06	1.28465e-05	0	1.42955e-05	1.9459e-05	5.03838e-05	1.2406e-05	0	9.57882e-06	0	1.90843e-05	5.85302e-05
Noviherbaspirillum	0	1.71928e-05	1.11215e-05	1.10762e-05	1.16381e-05	0.000101977	0	1.08801e-05	0	8.03026e-06	1.88637e-05	8.909e-06	1.6954e-05	8.85928e-06	0	1.23561e-05	1.80328e-05	0	0	4.28866e-05	0	0	0	0	0	1.4933e-05	5.7253e-05	0
Caballeronia	9.84562e-06	1.71928e-05	2.2243e-05	0	3.49142e-05	0	1.79314e-05	0	0	0	0	2.6727e-05	0	8.85928e-06	1.61477e-05	4.94242e-05	1.80328e-05	0	2.00361e-05	0	1.9459e-05	0	0	0	2.87365e-05	0	1.90843e-05	1.1706e-05
Streptomyces	9.84562e-06	0	0	0	2.32761e-05	6.79844e-05	0	0	1.07364e-05	2.40908e-05	9.43183e-06	0	1.6954e-05	0	1.61477e-05	0	0	1.28465e-05	0	4.28866e-05	9.72952e-06	1.67946e-05	0	2.00541e-05	9.57882e-06	1.4933e-05	0	1.1706e-05
Acidiphilium	0	0	0	0	0	0	0	0	0	0	0	0	0	0	1.61477e-05	0	2.70492e-05	2.56931e-05	2.00361e-05	0	9.72952e-06	1.67946e-05	0	6.01624e-05	9.57882e-06	2.98659e-05	1.90843e-05	4.68242e-05
Corynebacterium	0	0	0	0	0.000162933	0	8.96572e-06	0	0	3.2121e-05	0	1.7818e-05	0	0	0	0	0	0	0	0	9.72952e-06	0	1.2406e-05	0	0	1.4933e-05	0	0
Rhizobium	0	1.71928e-05	2.2243e-05	0	1.16381e-05	5.09883e-05	8.96572e-06	1.08801e-05	1.07364e-05	8.03026e-06	9.43183e-06	0	1.6954e-05	0	8.07383e-06	0	0	2.56931e-05	0	0	0	3.35892e-05	0	0	1.91576e-05	0	0	0
Sulfuricella	0	0	1.11215e-05	1.10762e-05	3.49142e-05	0	0	0	0	0	0	0	0	0	0	1.23561e-05	1.80328e-05	0	0	0	9.72952e-06	1.67946e-05	0	6.01624e-05	1.91576e-05	0	1.90843e-05	2.34121e-05
Pseudogulbenkiania	0	0	1.11215e-05	1.10762e-05	0	0	0	2.17602e-05	1.07364e-05	1.60605e-05	9.43183e-06	0	0	8.85928e-06	0	1.23561e-05	1.80328e-05	0	0	0	0	3.35892e-05	0	0	1.91576e-05	2.98659e-05	1.90843e-05	1.1706e-05
Agrobacterium	9.84562e-06	1.71928e-05	0	0	1.16381e-05	0	0	4.35204e-05	0	2.40908e-05	0	8.909e-06	0	0	1.61477e-05	2.47121e-05	0	0	0	0	0	1.67946e-05	2.4812e-05	2.00541e-05	9.57882e-06	0	0	0
Acidithiobacillus	0	0	0	0	0	0	0	2.17602e-05	2.14728e-05	2.40908e-05	9.43183e-06	8.909e-06	0	0	3.22953e-05	0	0	0	0	0	0	3.35892e-05	0	2.00541e-05	0	2.98659e-05	1.90843e-05	0
Bacillus	0	1.71928e-05	0	1.10762e-05	2.32761e-05	0	0	0	0	8.03026e-06	0	8.909e-06	1.6954e-05	0	8.07383e-06	0	0	3.85396e-05	4.00721e-05	1.42955e-05	0	0	0	0	0	1.4933e-05	0	0
Cellulomonas	9.84562e-06	0	0	0	1.16381e-05	0	8.96572e-06	0	0	0	0	0	0	0	0	4.94242e-05	0	7.70792e-05	0	0	9.72952e-06	1.67946e-05	0	0	9.57882e-06	0	0	0
Dyella	0	1.71928e-05	1.11215e-05	1.10762e-05	0	0	8.96572e-06	0	1.07364e-05	1.60605e-05	0	1.7818e-05	0	2.65778e-05	0	0	0	1.28465e-05	0	0	0	0	0	0	3.83153e-05	0	0	1.1706e-05
Chelatococcus	9.84562e-06	0	0	0	1.16381e-05	3.39922e-05	0	0	0	0	9.43183e-06	0	2.54311e-05	0	0	0	9.0164e-06	1.28465e-05	2.00361e-05	2.8591e-05	0	0	0	2.00541e-05	0	0	0	0
Alcanivorax	0	0	0	1.10762e-05	1.16381e-05	0	8.96572e-06	5.44005e-05	0	0	9.43183e-06	0	0	8.85928e-06	0	0	0	0	2.00361e-05	0	0	0	0	0	0	2.98659e-05	0	0
Methylibium	0	0	1.11215e-05	1.10762e-05	0	0	2.68971e-05	0	0	0	0	8.909e-06	0	1.77186e-05	8.07383e-06	0	9.0164e-06	0	0	0	9.72952e-06	0	0	0	1.91576e-05	1.4933e-05	0	0
Nocardia	0	0	0	0	1.16381e-05	0	0	0	0	0	9.43183e-06	1.7818e-05	0	0	0	3.70682e-05	0	0	0	0	1.9459e-05	0	0	0	0	0	3.81687e-05	0
Burkholderia	0	0	0	0	4.65522e-05	0	8.96572e-06	2.17602e-05	0	0	0	8.909e-06	0	0	8.07383e-06	0	0	1.28465e-05	0	0	0	0	0	0	9.57882e-06	1.4933e-05	0	0
Shinella	0	0	0	1.10762e-05	0	1.69961e-05	8.96572e-06	1.08801e-05	0	0	0	0	0	8.85928e-06	0	0	0	0	0	1.42955e-05	9.72952e-06	1.67946e-05	1.2406e-05	0	9.57882e-06	0	0	1.1706e-05
Achromobacter	0	0	0	0	0	0	8.96572e-06	0	0	8.03026e-06	0	0	0	8.85928e-06	0	1.23561e-05	0	0	0	0	0	0	0	4.01083e-05	3.83153e-05	0	0	0
Rhodoplanes	0	0	0	0	0	0	0	0	0	0	9.43183e-06	0	0	8.85928e-06	0	0	0	0	0	0	0	0	0	0	9.57882e-06	4.47989e-05	0	3.51181e-05
Intrasporangium	0	0	0	0	0	1.69961e-05	8.96572e-06	0	0	8.03026e-06	0	0	0	1.77186e-05	0	0	0	0	0	1.42955e-05	0	0	0	0	0	2.98659e-05	0	1.1706e-05
Sorangium	9.84562e-06	1.71928e-05	0	1.10762e-05	0	0	8.96572e-06	0	1.07364e-05	0	0	8.909e-06	0	0	0	1.23561e-05	0	0	0	0	0	0	0	0	9.57882e-06	1.4933e-05	0	0
Gordonia	0	0	0	0	0	0	8.96572e-06	0	0	8.03026e-06	0	0	8.47702e-06	0	0	0	0	0	0	1.42955e-05	0	0	1.2406e-05	0	0	1.4933e-05	0	1.1706e-05
Aminobacter	0	1.71928e-05	0	0	0	0	0	0	0	8.03026e-06	0	0	8.47702e-06	0	0	0	0	1.28465e-05	0	1.42955e-05	0	0	1.2406e-05	0	0	0	0	0
Nitrobacter	0	0	0	0	0	0	0	0	0	0	0	8.909e-06	0	8.85928e-06	0	1.23561e-05	0	0	0	0	0	1.67946e-05	0	2.00541e-05	0	0	0	0
Thiomonas	0	0	0	0	1.16381e-05	0	0	1.08801e-05	0	0	0	0	0	0	0	0	0	0	0	0	0	0	1.2406e-05	2.00541e-05	0	0	0	0
Azoarcus	0	0	0	0	0	0	8.96572e-06	0	0	0	0	8.909e-06	0	8.85928e-06	0	0	0	0	2.00361e-05	0	0	0	0	0	0	0	0	0
Amycolatopsis	0	0	0	0	0	0	0	1.08801e-05	0	8.03026e-06	0	8.909e-06	0	0	0	0	0	0	0	0	0	0	1.2406e-05	0	0	0	0	0
Rubrobacter	0	0	0	0	1.16381e-05	0	0	0	1.07364e-05	0	0	0	0	0	0	0	0	0	0	1.42955e-05	0	0	0	0	0	0	0	0
Methylocella	0	0	0	0	0	0	0	0	0	0	0	0	8.47702e-06	8.85928e-06	0	0	0	0	0	0	9.72952e-06	0	0	0	9.57882e-06	0	0	0
Sulfurospirillum	0	0	0	0	0	0	0	1.08801e-05	0	8.03026e-06	0	0	0	0	0	0	0	0	0	0	0	0	0	0	0	1.4933e-05	0	0
Vitreoscilla	0	0	0	0	1.16381e-05	0	0	0	0	0	0	0	0	0	0	0	0	0	2.00361e-05	0	0	0	0	0	0	0	0	0
Archangium	0	0	0	0	0	0	0	1.08801e-05	0	0	0	0	0	0	8.07383e-06	1.23561e-05	0	0	0	0	0	0	0	0	0	0	0	0
Paracoccus	0	0	0	0	1.16381e-05	0	0	0	0	8.03026e-06	0	0	0	0	0	0	0	0	0	0	0	0	0	0	9.57882e-06	0	0	0
Rothia	0	0	0	0	2.32761e-05	0	0	0	0	0	0	0	0	0	0	0	0	0	0	0	0	0	0	0	0	0	0	0
Oerskovia	0	0	0	0	0	0	0	0	0	0	0	0	0	0	8.07383e-06	0	0	0	0	1.42955e-05	0	0	0	0	0	0	0	0
Delftia	9.84562e-06	0	0	0	0	0	0	0	0	0	0	0	0	0	0	1.23561e-05	0	0	0	0	0	0	0	0	0	0	0	0
Aquitalea	0	0	0	0	0	0	0	0	0	0	0	0	0	0	0	0	0	0	0	0	0	0	0	2.00541e-05	0	0	0	0
Diaphorobacter	0	0	0	0	0	0	0	0	0	0	0	0	0	0	0	0	0	0	0	0	0	0	0	2.00541e-05	0	0	0	0
Aquaspirillum	0	0	0	0	0	0	0	0	0	0	0	0	0	0	0	0	0	0	0	0	0	0	0	0	0	0	1.90843e-05	0
Kibdelosporangium	0	0	0	0	0	1.69961e-05	0	0	0	0	0	0	0	0	0	0	0	0	0	0	0	0	0	0	0	0	0	0
Pantoea	0	0	0	0	0	0	0	0	0	0	0	0	0	0	0	0	0	0	0	0	0	0	0	0	0	1.4933e-05	0	0
Castellaniella	0	0	0	0	0	0	0	0	0	0	0	0	0	0	0	0	0	1.28465e-05	0	0	0	0	0	0	0	0	0	0
Isoptericola	0	0	0	0	0	0	0	0	0	0	0	0	0	0	0	1.23561e-05	0	0	0	0	0	0	0	0	0	0	0	0
Actinomyces	0	0	0	0	1.16381e-05	0	0	0	0	0	0	0	0	0	0	0	0	0	0	0	0	0	0	0	0	0	0	0
Nocardiopsis	0	0	0	0	1.16381e-05	0	0	0	0	0	0	0	0	0	0	0	0	0	0	0	0	0	0	0	0	0	0	0
Herminiimonas	0	0	0	0	0	0	0	1.08801e-05	0	0	0	0	0	0	0	0	0	0	0	0	0	0	0	0	0	0	0	0
Coraliomargarita	0	0	0	0	0	0	0	0	0	0	0	0	0	0	0	0	0	0	0	0	9.72952e-06	0	0	0	0	0	0	0
Anoxybacillus	0	0	0	0	0	0	0	0	0	0	0	8.909e-06	0	0	0	0	0	0	0	0	0	0	0	0	0	0	0	0
Thermus	0	0	0	0	0	0	0	0	0	0	0	0	0	8.85928e-06	0	0	0	0	0	0	0	0	0	0	0	0	0	0
Streptosporangium	0	0	0	0	0	0	0	0	0	0	0	0	8.47702e-06	0	0	0	0	0	0	0	0	0	0	0	0	0	0	0
Oligotropha	0	0	0	0	0	0	0	0	0	0	0	0	8.47702e-06	0	0	0	0	0	0	0	0	0	0	0	0	0	0	0
Desulfitobacterium	0	0	0	0	0	0	0	0	0	0	0	0	8.47702e-06	0	0	0	0	0	0	0	0	0	0	0	0	0	0	0
Jeongeupia	0	0	0	0	0	0	0	0	0	8.03026e-06	0	0	0	0	0	0	0	0	0	0	0	0	0	0	0	0	0	0
Klebsiella	0	0	0	0	0	0	0	0	0	8.03026e-06	0	0	0	0	0	0	0	0	0	0	0	0	0	0	0	0	0	0

## Sheet: M00531
	C0	C2	C5	C8	C11	C14	C17	BA0	BA2	BA5	BA8	BA11	BA14	BA17	HB0	HB2	HB5	HB8	HB11	HB14	HB17	DH0	DH2	DH5	DH8	DH11	DH14	DH17
Hyphomicrobium	0.000433207	0.000945602	0.000367009	0.000465199	0.00112889	0.00188657	0.00242074	0.000152321	0.000783758	0.000538027	0.00109409	0.00194216	0.00115288	0.00212623	0.00146944	0.00123561	0.00169672	0.00142596	0.00128231	0.00162969	0.00169294	0.000940497	0.000483835	0.000721949	0.00109198	0.00165756	0.00118323	0.00134619
Bradyrhizobium	0.000255986	0.000584554	0.000322523	0.000343361	0.000814664	0.000900794	0.000986229	0.000250242	0.000472402	0.000385452	0.000613069	0.000855264	0.000449282	0.00107197	0.000573242	0.000778431	0.00116394	0.000835025	0.000621118	0.000528934	0.000778362	0.000503838	0.000396993	0.000320866	0.000823778	0.00103037	0.000458024	0.000866247
Xanthobacter	0	0	0	0	0	0	0	0	0.000193255	2.40908e-05	9.43183e-05	0.000409814	0.000347558	0.000177186	0	0.000160629	0.00012623	0.000385396	0.00260469	0.0022444	0.000272427	0	0	0.000300812	0.000172419	0.000567452	0.000534361	0.000280945
Roseomonas	9.84562e-06	1.71928e-05	5.56075e-05	3.32285e-05	0.000209485	3.39922e-05	0.000143451	3.26403e-05	0.000257674	0.000160605	0.000179205	0.00134526	3.39081e-05	0.000283497	3.22953e-05	0.000148273	0.000297541	0.000411089	0.00218393	7.14776e-05	0.000233508	3.35892e-05	2.4812e-05	0.000300812	0.000440626	0.000806379	1.90843e-05	0.000187297
Bosea	6.89193e-05	3.43855e-05	2.2243e-05	3.32285e-05	8.14664e-05	0.000220949	1.79314e-05	0.000195842	0.000139573	9.63631e-05	0.000150909	8.909e-05	0.000279742	7.08742e-05	0.000137255	0.000556022	9.91804e-05	0.000642327	0.000240433	0.000743367	1.9459e-05	0.000319097	0.000136466	0.000100271	0.000354416	8.95977e-05	0.000343518	5.85302e-05
Pirellula	9.84562e-05	0.00018912	8.89719e-05	8.86093e-05	0.000349142	0.000169961	0.000546909	6.52805e-05	0.000107364	0.000104393	0.0002075	0.000213816	2.54311e-05	0.000230341	0.000201846	0.000123561	6.31148e-05	0.000179851	0.000120216	0.000114364	0.000165402	0.000251919	0.000136466	8.02166e-05	0.000143682	0.000209061	9.54217e-05	0.000175591
Sulfuricurvum	0	0	2.2243e-05	0.000166142	0	0	3.58629e-05	1.08801e-05	0.000171783	4.81815e-05	0.000348978	0	0	1.77186e-05	0	0.000135917	6.31148e-05	0.000526708	0	0	1.9459e-05	0	0.000198496	0.000762058	0.000610171	1.4933e-05	3.81687e-05	0.000491654
Labrys	9.84562e-06	8.59638e-05	5.56075e-05	3.32285e-05	3.49142e-05	6.79844e-05	6.276e-05	4.35204e-05	8.58913e-05	4.81815e-05	6.60228e-05	0.000115817	5.93391e-05	5.31557e-05	0.00010496	0.000123561	1.80328e-05	2.56931e-05	8.01443e-05	7.14776e-05	4.86476e-05	8.39729e-05	2.4812e-05	8.02166e-05	0.000114946	7.46648e-05	5.7253e-05	4.68242e-05
Limnoglobus	4.92281e-05	5.15783e-05	5.56075e-05	1.10762e-05	9.31045e-05	3.39922e-05	0.000197246	1.08801e-05	7.51549e-05	8.83328e-05	6.60228e-05	3.5636e-05	8.47702e-06	5.31557e-05	8.07383e-05	3.70682e-05	2.70492e-05	5.13861e-05	4.00721e-05	1.42955e-05	5.83771e-05	8.39729e-05	1.2406e-05	2.00541e-05	3.83153e-05	1.4933e-05	3.81687e-05	3.51181e-05
Methylocystis	0	3.43855e-05	3.33645e-05	1.10762e-05	3.49142e-05	0	0	0	0	8.03026e-06	9.43183e-06	7.1272e-05	2.54311e-05	9.74521e-05	0	2.47121e-05	9.0164e-06	5.13861e-05	0.000140252	0.000200137	0.000291886	0	0	2.00541e-05	4.78941e-05	2.98659e-05	7.63373e-05	8.19423e-05
Opitutus	0	1.71928e-05	2.2243e-05	3.32285e-05	6.98283e-05	0	0.000215177	1.08801e-05	7.51549e-05	9.63631e-05	5.6591e-05	6.2363e-05	0	3.54371e-05	8.07383e-06	0.000111204	2.70492e-05	1.28465e-05	4.00721e-05	0	1.9459e-05	1.67946e-05	4.96241e-05	6.01624e-05	8.62094e-05	4.47989e-05	1.90843e-05	4.68242e-05
Paenibacillus	0	0	0	3.32285e-05	2.32761e-05	3.39922e-05	8.96572e-06	1.08801e-05	0	8.03026e-06	9.43183e-06	0	5.08621e-05	0	8.07383e-06	0	9.0164e-06	1.28465e-05	0	0.000114364	9.72952e-06	0	1.2406e-05	0	9.57882e-06	2.98659e-05	0.000419855	0
Phreatobacter	9.84562e-06	0	0	0	0	0	8.96572e-06	0	0	8.03026e-06	4.71591e-05	8.909e-06	6.78162e-05	0	8.07383e-06	1.23561e-05	9.0164e-06	2.56931e-05	2.00361e-05	0.000100069	2.91886e-05	0	0	2.00541e-05	1.91576e-05	2.98659e-05	7.63373e-05	9.36483e-05
Edaphobacter	0	1.71928e-05	1.11215e-05	1.10762e-05	4.65522e-05	1.69961e-05	0	1.08801e-05	1.07364e-05	4.01513e-05	2.82955e-05	0	8.47702e-06	8.85928e-06	1.61477e-05	3.70682e-05	9.0164e-06	0	0	1.42955e-05	0	8.39729e-05	1.2406e-05	2.00541e-05	2.87365e-05	1.4933e-05	0	0
Singulisphaera	0	1.71928e-05	1.11215e-05	2.21523e-05	2.32761e-05	1.69961e-05	8.96572e-06	1.08801e-05	1.07364e-05	0	4.71591e-05	0	0	8.85928e-06	0	2.47121e-05	1.80328e-05	0	0	1.42955e-05	9.72952e-06	3.35892e-05	0	0	9.57882e-06	0	0	1.1706e-05
Pseudorhodoplanes	0	0	1.11215e-05	0	0	0	1.79314e-05	0	1.07364e-05	0	0	3.5636e-05	8.47702e-06	2.65778e-05	8.07383e-06	2.47121e-05	0	0	0	1.42955e-05	0	0	1.2406e-05	0	9.57882e-06	1.4933e-05	0	2.34121e-05
Bacillus	0	1.71928e-05	0	1.10762e-05	2.32761e-05	0	0	0	0	8.03026e-06	0	8.909e-06	1.6954e-05	0	8.07383e-06	0	0	3.85396e-05	4.00721e-05	1.42955e-05	0	0	0	0	0	1.4933e-05	0	0
Planctopirus	1.96912e-05	0	0	0	0	0	2.68971e-05	0	0	0	0	0	0	2.65778e-05	8.07383e-06	0	0	1.28465e-05	4.00721e-05	1.42955e-05	1.9459e-05	0	0	0	9.57882e-06	0	0	1.1706e-05
Methylobacterium	0	0	0	0	4.65522e-05	1.69961e-05	8.96572e-06	0	0	2.40908e-05	9.43183e-06	0	0	0	0	0	9.0164e-06	1.28465e-05	0	0	0	1.67946e-05	0	0	1.91576e-05	1.4933e-05	0	0
Methylorubrum	0	0	0	0	1.16381e-05	0	0	0	0	8.03026e-06	9.43183e-06	0	1.6954e-05	0	0	0	0	0	0	0	0	0	0	0	1.91576e-05	4.47989e-05	0	2.34121e-05
Rhodopseudomonas	0	0	0	1.10762e-05	0	0	0	0	1.07364e-05	0	0	0	0	0	8.07383e-06	1.23561e-05	0	0	0	0	0	0	0	2.00541e-05	0	0	0	1.1706e-05
Filomicrobium	0	0	0	0	0	0	8.96572e-06	0	0	0	0	8.909e-06	8.47702e-06	8.85928e-06	0	0	0	0	0	1.42955e-05	0	0	0	0	0	0	0	1.1706e-05
Brevibacillus	0	0	0	0	1.16381e-05	1.69961e-05	0	0	0	1.60605e-05	0	0	0	0	0	0	0	0	0	1.42955e-05	0	0	0	0	0	0	0	0
Sulfurimonas	0	0	0	0	0	0	0	0	0	0	0	0	8.47702e-06	0	0	0	0	0	0	0	0	0	0	4.01083e-05	0	0	0	0
Terriglobus	0	0	0	0	1.16381e-05	0	8.96572e-06	0	0	8.03026e-06	0	0	0	8.85928e-06	0	0	0	0	0	0	0	0	0	0	9.57882e-06	0	0	0
Rhodopirellula	0	0	0	0	0	1.69961e-05	0	0	0	0	0	0	8.47702e-06	8.85928e-06	8.07383e-06	0	0	0	0	0	0	0	0	0	0	0	0	0
Herpetosiphon	9.84562e-06	0	0	0	0	0	8.96572e-06	0	0	0	0	0	0	0	8.07383e-06	1.23561e-05	0	0	0	0	0	0	0	0	0	0	0	0
Methylocella	0	0	0	0	0	0	0	0	0	0	0	0	8.47702e-06	8.85928e-06	0	0	0	0	0	0	9.72952e-06	0	0	0	9.57882e-06	0	0	0
Variibacter	0	0	1.11215e-05	0	0	0	0	0	0	0	0	0	0	8.85928e-06	1.61477e-05	0	0	0	0	0	0	0	0	0	0	0	0	0
Rippkaea	0	0	0	0	0	0	0	0	0	0	0	0	0	0	0	0	0	0	2.00361e-05	0	0	0	0	0	0	0	0	0
Paludisphaera	0	0	0	0	0	0	0	0	0	0	0	0	0	0	0	0	0	1.28465e-05	0	0	0	0	0	0	0	0	0	0
Methyloceanibacter	0	0	0	0	0	0	0	0	0	0	0	0	0	0	0	1.23561e-05	0	0	0	0	0	0	0	0	0	0	0	0
Coraliomargarita	0	0	0	0	0	0	0	0	0	0	0	0	0	0	0	0	0	0	0	0	9.72952e-06	0	0	0	0	0	0	0
Acidianus	0	0	0	0	0	0	8.96572e-06	0	0	0	0	0	0	0	0	0	0	0	0	0	0	0	0	0	0	0	0	0

## Sheet: M00615
	C0	C2	C5	C8	C11	C14	C17	BA0	BA2	BA5	BA8	BA11	BA14	BA17	HB0	HB2	HB5	HB8	HB11	HB14	HB17	DH0	DH2	DH5	DH8	DH11	DH14	DH17
Hyphomicrobium	0.000433207	0.000945602	0.000367009	0.000465199	0.00112889	0.00188657	0.00242074	0.000152321	0.000783758	0.000538027	0.00109409	0.00194216	0.00115288	0.00212623	0.00146944	0.00123561	0.000369672	0.00142596	0.00128231	0.00162969	0.00169294	0.000940497	0.000483835	0.000721949	0.00109198	0.00165756	0.00118323	0.00134619
Bradyrhizobium	0.000255986	0.000584554	0.000322523	0.000343361	0.000814664	0.000900794	0.000986229	0.000250242	0.000472402	0.000385452	0.000613069	0.000855264	0.000449282	0.00107197	0.000573242	0.000778431	0.000216394	0.000835025	0.000621118	0.000528934	0.000778362	0.000503838	0.000396993	0.000320866	0.000823778	0.00103037	0.000458024	0.000866247
Xanthobacter	0	0	0	0	0	0	0	0	0.000193255	2.40908e-05	9.43183e-05	0.000409814	0.000347558	0.000177186	0	0.000160629	0.00012623	0.000385396	0.00260469	0.0022444	0.000272427	0	0	0.000300812	0.000172419	0.000567452	0.000534361	0.000280945
Roseomonas	9.84562e-06	1.71928e-05	5.56075e-05	3.32285e-05	0.000209485	3.39922e-05	0.000143451	3.26403e-05	0.000257674	0.000160605	0.000179205	0.00134526	3.39081e-05	0.000283497	3.22953e-05	0.000148273	0.000297541	0.000411089	0.000218393	7.14776e-05	0.000233508	3.35892e-05	2.4812e-05	0.000300812	0.000440626	0.000806379	1.90843e-05	0.000187297
Bosea	6.89193e-05	3.43855e-05	2.2243e-05	3.32285e-05	8.14664e-05	0.000220949	1.79314e-05	0.000195842	0.000139573	9.63631e-05	0.000150909	8.909e-05	0.000279742	7.08742e-05	0.000137255	0.000556022	9.91804e-05	0.000642327	0.000240433	0.000743367	1.9459e-05	0.000319097	0.000136466	0.000100271	0.000354416	8.95977e-05	0.000343518	5.85302e-05
Sulfuricurvum	0	0	2.2243e-05	0.000166142	0	0	3.58629e-05	1.08801e-05	0.000171783	4.81815e-05	0.000348978	0	0	1.77186e-05	0	0.000135917	6.31148e-05	0.000526708	0	0	1.9459e-05	0	0.000198496	0.000762058	0.000610171	1.4933e-05	3.81687e-05	0.000491654
Ancylobacter	0	0	0	0	2.32761e-05	1.69961e-05	1.79314e-05	0	5.36821e-05	1.60605e-05	5.6591e-05	0.000240543	8.47702e-05	5.31557e-05	0	1.23561e-05	2.70492e-05	7.70792e-05	0.00182328	0.000114364	3.89181e-05	0	0	0.000100271	9.57882e-06	0.000164262	0	1.1706e-05
Labrys	9.84562e-06	8.59638e-05	5.56075e-05	3.32285e-05	3.49142e-05	6.79844e-05	6.276e-05	4.35204e-05	8.58913e-05	4.81815e-05	6.60228e-05	0.000115817	5.93391e-05	5.31557e-05	0.00010496	0.000123561	1.80328e-05	2.56931e-05	8.01443e-05	7.14776e-05	4.86476e-05	8.39729e-05	2.4812e-05	8.02166e-05	0.000114946	7.46648e-05	5.7253e-05	4.68242e-05
Methylocystis	0	3.43855e-05	3.33645e-05	1.10762e-05	3.49142e-05	0	0	0	0	8.03026e-06	9.43183e-06	7.1272e-05	2.54311e-05	9.74521e-05	0	2.47121e-05	9.0164e-06	5.13861e-05	0.000140252	0.000200137	0.000291886	0	0	2.00541e-05	4.78941e-05	2.98659e-05	7.63373e-05	8.19423e-05
Phreatobacter	9.84562e-06	0	0	0	0	0	8.96572e-06	0	0	8.03026e-06	4.71591e-05	8.909e-06	6.78162e-05	0	8.07383e-06	1.23561e-05	9.0164e-06	2.56931e-05	2.00361e-05	0.000100069	2.91886e-05	0	0	2.00541e-05	1.91576e-05	2.98659e-05	7.63373e-05	9.36483e-05
Sediminicoccus	0	0	0	0	0	0	8.96572e-06	0	3.22092e-05	0	4.71591e-05	8.909e-06	8.47702e-06	0	1.61477e-05	1.23561e-05	1.80328e-05	1.28465e-05	4.00721e-05	0	9.72952e-06	1.67946e-05	0	8.02166e-05	1.91576e-05	4.47989e-05	0	1.1706e-05
Pseudorhodoplanes	0	0	1.11215e-05	0	0	0	1.79314e-05	0	1.07364e-05	0	0	3.5636e-05	8.47702e-06	2.65778e-05	8.07383e-06	2.47121e-05	0	0	0	1.42955e-05	0	0	1.2406e-05	0	9.57882e-06	1.4933e-05	0	2.34121e-05
Polyangium	0	0	1.11215e-05	0	1.16381e-05	1.69961e-05	1.79314e-05	0	3.22092e-05	0	0	0	8.47702e-06	8.85928e-06	1.61477e-05	1.23561e-05	0	1.28465e-05	4.00721e-05	0	0	0	0	0	0	0	0	1.1706e-05
Methylobacterium	0	0	0	0	4.65522e-05	1.69961e-05	8.96572e-06	0	0	2.40908e-05	9.43183e-06	0	0	0	0	0	9.0164e-06	1.28465e-05	0	0	0	1.67946e-05	0	0	1.91576e-05	1.4933e-05	0	0
Methylorubrum	0	0	0	0	1.16381e-05	0	0	0	0	8.03026e-06	9.43183e-06	0	1.6954e-05	0	0	0	0	0	0	0	0	0	0	0	1.91576e-05	4.47989e-05	0	2.34121e-05
Rhodopseudomonas	0	0	0	1.10762e-05	0	0	0	0	1.07364e-05	0	0	0	0	0	8.07383e-06	1.23561e-05	0	0	0	0	0	0	0	2.00541e-05	0	0	0	1.1706e-05
Filomicrobium	0	0	0	0	0	0	8.96572e-06	0	0	0	0	8.909e-06	8.47702e-06	8.85928e-06	0	0	0	0	0	1.42955e-05	0	0	0	0	0	0	0	1.1706e-05
Tardiphaga	0	0	0	0	1.16381e-05	0	0	1.08801e-05	0	8.03026e-06	9.43183e-06	0	0	0	0	0	0	0	0	0	9.72952e-06	0	0	0	9.57882e-06	0	0	0
Sulfurimonas	0	0	0	0	0	0	0	0	0	0	0	0	8.47702e-06	0	0	0	0	0	0	0	0	0	0	4.01083e-05	0	0	0	0
Terriglobus	0	0	0	0	1.16381e-05	0	8.96572e-06	0	0	8.03026e-06	0	0	0	8.85928e-06	0	0	0	0	0	0	0	0	0	0	9.57882e-06	0	0	0
Methylocella	0	0	0	0	0	0	0	0	0	0	0	0	8.47702e-06	8.85928e-06	0	0	0	0	0	0	9.72952e-06	0	0	0	9.57882e-06	0	0	0
Variibacter	0	0	1.11215e-05	0	0	0	0	0	0	0	0	0	0	8.85928e-06	1.61477e-05	0	0	0	0	0	0	0	0	0	0	0	0	0
Methyloceanibacter	0	0	0	0	0	0	0	0	0	0	0	0	0	0	0	1.23561e-05	0	0	0	0	0	0	0	0	0	0	0	0
Chenggangzhangella	0	0	0	0	0	0	0	0	0	8.03026e-06	0	0	0	0	0	0	0	0	0	0	0	0	0	0	0	0	0	0

## Sheet: M00176
	C0	C2	C5	C8	C11	C14	C17	BA0	BA2	BA5	BA8	BA11	BA14	BA17	HB0	HB2	HB5	HB8	HB11	HB14	HB17	DH0	DH2	DH5	DH8	DH11	DH14	DH17
Nitrospira	0.00685255	0.0189464	0.0118444	0.010622	0.02984	0.00164862	0.0318104	0.00498308	0.00983455	0.0115877	0.0165246	0.0128379	0.00130546	0.0127219	0.0140323	0.0122696	0.00948525	0.0131677	0.0142056	0.00114364	0.0158397	0.0152999	0.0120711	0.0119322	0.0175484	0.0141564	0.00104964	0.0140121
Geobacter	0.000383979	0.00338697	0.00387028	0.00295734	0.0041897	0.000152965	0.00278834	0.000685446	0.00627006	0.00560512	0.00788501	0.00953263	0.000381466	0.0125625	0.000831604	0.00553551	0.00352541	0.0104314	0.0172911	0.000328797	0.0111598	0.000990881	0.00616579	0.0131355	0.0131421	0.0188305	0.000248096	0.0179454
Flavobacterium	0.00275677	0.000911217	0.00167935	0.000985778	0.00129182	0.00397709	0.00114761	0.00359043	0.00661363	0.00306756	0.00245227	0.000739447	0.0063069	0.000310075	0.00273703	0.0048065	0.0055	0.00450913	0.00104188	0.00592978	0.000457287	0.00233445	0.0439545	0.0194926	0.00236597	0.000895977	0.0122331	0.0102077
Pseudomonas	0.00939371	0.00753043	0.00344766	0.00459882	0.000174571	0.00606081	0.000618634	0.00442058	0.00587282	0.00399184	0.00672489	0.000124726	0.00113991	0.00024806	0.00351212	0.00404043	0.00723115	0.000693713	0	0.00465176	1.95e-05	0.00288867	0.00782076	0.00393061	0.000440626	0.000179195	0.0014985	0.00268068
Azotobacter	0	0.0011863	0.00252458	0.000841788	0.0021414	0.000492887	0.000797949	2.17602e-05	0.00643111	0.00297119	0.00185807	0.0214172	0.00116135	0.0110564	0	0.00205111	0.00246148	0.00418797	0.00627129	0.000400274	0.00133294	0	0.000173684	0.00268726	0.00225102	0.0114685	0.000305349	0.00375764
Anaeromyxobacter	0.00031506	0.000429819	0.00141243	0.000465199	0.00272331	1.69961e-05	0.0012821	0.000598405	0.00133132	0.00121257	0.00150909	0.0118935	0.000576437	0.00410185	0.001203	0.00129739	0.00178525	0.00214537	0.0092767	0.000328797	0.00324966	0.000990881	0.000818798	0.00455229	0.00387942	0.0159484	0.000171759	0.00437806
Brevundimonas	0	5.15783e-05	4.4486e-05	1.10762e-05	0.000232761	0.00584666	0.00165866	8.70407e-05	3.22092e-05	0.000104393	0.000245227	0.000276179	0.00964685	0.000177186	9.68859e-05	0.000135917	9.0164e-05	0.000526708	0.000200361	0.00501773	0.00436855	1.67946e-05	0.000111654	0.000521408	0.000143682	0.000328525	0.0297525	0.00151008
Rheinheimera	9.84562e-05	0.000137542	0.000189065	0.000265828	0.000151295	0	0.0218763	8.70407e-05	0	0.000152575	0.000754546	3.5636e-05	0	0.00061129	0	0.000135917	0.00055	0.000141312	0.000280505	0	0.00209185	0	9.92482e-05	0.00501354	8.62094e-05	0.000283726	3.81687e-05	0.0170089
Janthinobacterium	0.000541509	0.000326663	0.000266916	0.001163	0	0.0138518	0	0.00149057	0.000676394	0.00389467	9.43183e-06	0	0.00255158	1.77186e-05	1.61477e-05	0.000222409	0.00012623	0	0	0.0122656	0	5.03838e-05	0.00542143	0.000180487	0	0	0.00517185	0
Massilia	8.86106e-05	0	0	2.21523e-05	0.000139657	0.0181009	0	0.000141441	2.14728e-05	0.000104393	9.43183e-06	1.7818e-05	0.00427242	0	6.45906e-05	1.23561e-05	1.80328e-05	7.70792e-05	2.00361e-05	0.00964947	0	5.03838e-05	0.000198496	4.01083e-05	2.87365e-05	0	0.0122903	1.1706e-05
Hyphomicrobium	0.000433207	0.000945602	0.000367009	0.000465199	0.00112889	0.00188657	0.00242074	0.000152321	0.000783758	0.000538027	0.00109409	0.00194216	0.00115288	0.00212623	0.00146944	0.00123561	0.000369672	0.00142596	0.00128231	0.00162969	0.00169294	0.000940497	0.000483835	0.000721949	0.00109198	0.00165756	0.00118323	0.00134619
Sphingomonas	0.0005612	0.00061894	0.000556075	0.000642417	0.00126855	0.00103676	0.000645531	0.000456964	0.000622712	0.000770905	0.000999774	0.000703811	0.000474713	0.000584712	0.00108997	0.000729007	0.000396722	0.000578094	0.000380685	0.000643298	0.000486476	0.00102447	0.000446617	0.000661787	0.000948303	0.000642117	0.000534361	0.00056189
Bradyrhizobium	0.000255986	0.000584554	0.000322523	0.000343361	0.000814664	0.000900794	0.000986229	0.000250242	0.000472402	0.000385452	0.000613069	0.000855264	0.000449282	0.00107197	0.000573242	0.000778431	0.000216394	0.000835025	0.000621118	0.000528934	0.000778362	0.000503838	0.000396993	0.000320866	0.000823778	0.00103037	0.000458024	0.000866247
Sphingobium	5.90737e-05	5.15783e-05	0.000100093	4.43046e-05	0.000151295	0.000475891	0.000161383	9.79208e-05	0.000257674	0.000128484	0.00169773	0.000293997	0.00217012	0.000150608	6.45906e-05	8.64924e-05	7.21312e-05	0.000167005	8.01443e-05	0.000571821	5.83771e-05	5.03838e-05	0.000223308	0.00104282	0.000641781	0.00280739	0.00141224	0.0036874
Chryseolinea	0.000265832	0.000326663	0.000767383	0.000232599	0.00083794	6.79844e-05	0.000331731	0.000391683	0.000622712	0.000594239	0.00066966	0.00071272	8.47702e-05	0.000442964	0.00054902	0.000778431	0.000658197	0.00096349	0.00076137	8.57731e-05	0.000467017	0.000470248	0.000322557	0.00082222	0.00110156	0.000462921	9.54217e-05	0.000479948
Acinetobacter	0.000905797	0.000343855	1.11215e-05	0.00221523	6.98283e-05	0.000560872	2.68971e-05	0.000674566	0.000118101	0.000240908	0.000820569	8.909e-06	5.08621e-05	0	8.07383e-06	0.000148273	9.0164e-05	1.28465e-05	2.00361e-05	5.71821e-05	0	3.35892e-05	0.00131504	4.01083e-05	1.91576e-05	1.4933e-05	0.00463749	0
Novosphingobium	0.000196912	0.000223506	0.000266916	0.000155066	0.000581903	0.000407907	0.000331731	0.000446084	0.000289883	0.000369392	0.000509319	0.000454359	0.000305173	0.000159467	0.000896195	0.000481886	0.000189344	0.000578094	0.000400721	0.000486048	0.000291886	0.000554221	0.000272933	0.000521408	0.000536414	0.000433056	0.000324434	0.000187297
Sulfuricurvum	0	0	2.2243e-05	0.000166142	0	0	3.58629e-05	1.08801e-05	0.000171783	4.81815e-05	0.000348978	0	0	1.77186e-05	0	0.000135917	6.31148e-05	0.000526708	0	0	1.9459e-05	0	0.000198496	0.000762058	0.00610171	1.4933e-05	3.81687e-05	0.000491654
Xanthobacter	0	0	0	0	0	0	0	0	0.000193255	2.40908e-05	9.43183e-05	0.000409814	0.000347558	0.000177186	0	0.000160629	0.00012623	0.000385396	0.00260469	0.0022444	0.000272427	0	0	0.000300812	0.000172419	0.000567452	0.000534361	0.000280945
Meiothermus	0.000187067	0.000378241	0.000189065	0.000243676	0.000488798	0.000356918	0.000591737	6.52805e-05	8.58913e-05	0.000216817	0.000405569	0.000213816	0.000144109	0.00049612	0.000427913	0.000234765	0.00012623	0.000321163	0.000160289	0.000243024	0.000359992	0.000268713	0.000198496	0.000260704	0.00032568	0.000537586	0.000267181	0.000444829
Luteolibacter	8.86106e-05	6.87711e-05	5.56075e-05	0.000132914	0.000337504	0.000152965	0.000340697	8.70407e-05	0.000300619	0.000184696	0.000415	0.000302906	0.000220402	0.000274638	0.000201846	0.000197697	0.000153279	0.000655173	0.00110198	0.000657594	0.000359992	0.000201535	0.000136466	0.000200541	0.000498099	0.00025386	0.000190843	0.000140472
Caulobacter	0.000108302	5.15783e-05	2.2243e-05	2.21523e-05	0.000116381	0.000577868	0.000134486	9.79208e-05	0.000182519	0.000152575	0.000254659	0.000187089	0.00260245	0	0.000282584	6.17803e-05	8.11476e-05	0.000179851	0.00010018	0.000786253	0.00020432	0.000285508	4.96241e-05	0.000260704	0.000134103	8.95977e-05	0.000171759	0.000152178
Gemmata	0.000118147	0.000275084	0.000266916	0.000155066	0.000523713	0.000135969	0.000520011	5.44005e-05	0.000236201	0.000240908	0.00031125	0.000489995	9.32472e-05	0.000425245	0.000226067	0.000210053	0.000144262	0.000256931	0.000400721	0.000171546	0.000223779	0.000201535	0.000161278	0.000300812	0.000335259	0.000462921	5.7253e-05	0.000327769
Rhodococcus	0.00323921	1.71928e-05	2.2243e-05	3.32285e-05	0	0	8.96572e-06	0.00190402	1.07364e-05	1.60605e-05	0	8.909e-06	0.000245834	1.77186e-05	8.07383e-06	3.70682e-05	4.5082e-05	0	0	4.28866e-05	0	0.000822935	2.4812e-05	0	0	0	7.63373e-05	0
Bosea	6.89193e-05	3.43855e-05	2.2243e-05	3.32285e-05	8.14664e-05	0.000220949	1.79314e-05	0.000195842	0.000139573	9.63631e-05	0.000150909	8.909e-05	0.000279742	7.08742e-05	0.000137255	0.000556022	9.91804e-05	0.000642327	0.000240433	0.000743367	1.9459e-05	0.000319097	0.000136466	0.000100271	0.000354416	8.95977e-05	0.000343518	5.85302e-05
Nocardioides	0.000118147	0.000103157	0.000122336	6.6457e-05	0.000314228	0.000322926	0.000107589	5.44005e-05	9.66277e-05	8.03026e-05	5.6591e-05	0.000311815	0.00016954	0.000115171	0.00020992	0.000172985	9.0164e-05	8.99257e-05	0.000260469	0.000400274	6.81066e-05	0.000235124	0.000148872	0.000140379	0.000201155	0.000447989	0.000362602	0.000222415
Pirellula	9.84562e-05	0.00018912	8.89719e-05	8.86093e-05	0.000349142	0.000169961	0.000546909	6.52805e-05	0.000107364	0.000104393	0.0002075	0.000213816	2.54311e-05	0.000230341	0.000201846	0.000123561	6.31148e-05	0.000179851	0.000120216	0.000114364	0.000165402	0.000251919	0.000136466	8.02166e-05	0.000143682	0.000209061	9.54217e-05	0.000175591
Melioribacter	0	8.59638e-05	5.56075e-05	0.000132914	0.000162933	3.39922e-05	7.17257e-05	1.08801e-05	0.000300619	0.000248938	0.000330114	0.000258361	1.6954e-05	0.000434105	0	9.88484e-05	0.000144262	0.000244084	0.000200361	0	9.72952e-05	1.67946e-05	0.00012406	0.00024065	0.000545993	0.000283726	3.81687e-05	0.000292651
Lysobacter	9.84562e-05	0.000154735	7.78504e-05	0.000110762	0.000174571	0.000237946	0.000170349	8.70407e-05	0.00015031	0.000152575	0.0002075	0.000133635	0.000135632	0.000106311	0.000185698	0.000123561	8.11476e-05	0.000244084	6.01082e-05	0.000185842	3.89181e-05	0.000151151	3.72181e-05	8.02166e-05	0.000344837	8.95977e-05	0.000171759	0.000105354
Aeromonas	9.84562e-06	3.43855e-05	1.11215e-05	3.32285e-05	4.65522e-05	0	0.000179314	4.35204e-05	1.07364e-05	8.83328e-05	0.000235796	8.0181e-05	0	6.2015e-05	2.42215e-05	1.23561e-05	1.80328e-05	0.000513861	0.00198357	0	7.78362e-05	6.71783e-05	0	8.02166e-05	0.000153261	4.47989e-05	1.90843e-05	0
Lacipirellula	5.90737e-05	0	5.56075e-05	4.43046e-05	0.000116381	8.49805e-05	0.000242074	8.70407e-05	6.44185e-05	7.22723e-05	9.43183e-05	0.00017818	9.32472e-05	0.000177186	0.000161477	0.000135917	4.5082e-05	5.13861e-05	0.000280505	0.000142955	0.000184861	0.000151151	4.96241e-05	4.01083e-05	0.000134103	0.000194128	7.63373e-05	0.000222415
Desulfuromonas	0	0	3.33645e-05	4.43046e-05	8.14664e-05	0	1.79314e-05	1.08801e-05	8.58913e-05	4.01513e-05	3.77273e-05	0.000160362	3.39081e-05	0.000221482	2.42215e-05	8.64924e-05	5.40984e-05	0.000141312	0.000300541	4.28866e-05	6.81066e-05	0.000117562	0.000223308	0.000180487	0.000229892	0.000552519	3.81687e-05	0.000409711
Shewanella	9.84562e-06	0	3.33645e-05	5.53808e-05	0.000256037	0	0.000206211	0	6.44185e-05	8.03026e-06	0.000198068	0.000249452	0	3.54371e-05	0	1.23561e-05	0	0.000231238	0.00162292	0	1.9459e-05	0	0	0.000100271	6.70517e-05	4.47989e-05	0	1.1706e-05
Mycobacterium	7.8765e-05	5.15783e-05	3.33645e-05	6.6457e-05	0.000139657	0.000118973	5.37943e-05	5.44005e-05	4.29456e-05	0.000104393	0.00010375	0.000115817	0.000101724	0.000106311	0.00010496	0.000222409	7.21312e-05	0.000128465	0.000180325	0.000257319	8.75657e-05	1.67946e-05	2.4812e-05	0.000100271	0.000124525	0.000223994	0.000229012	0.000210709
Cupriavidus	5.90737e-05	6.87711e-05	0.000122336	4.43046e-05	0.000267675	0.000118973	0.000107589	5.44005e-05	9.66277e-05	8.03026e-05	8.48864e-05	8.0181e-05	5.93391e-05	0.000186045	5.65168e-05	0.000160629	3.60656e-05	0.000141312	6.01082e-05	8.57731e-05	0.00020432	6.71783e-05	6.20301e-05	0.000100271	0.000316101	0.00014933	7.63373e-05	0.000105354
Magnetospirillum	0	0	5.56075e-05	0	1.16381e-05	0	8.96572e-06	4.35204e-05	3.22092e-05	8.03026e-06	4.71591e-05	8.0181e-05	0	0	2.42215e-05	2.47121e-05	3.60656e-05	5.13861e-05	8.01443e-05	0	9.72952e-06	0	0	6.01624e-05	4.78941e-05	0.00228474	1.90843e-05	2.34121e-05
Ancylobacter	0	0	0	0	2.32761e-05	1.69961e-05	1.79314e-05	0	5.36821e-05	1.60605e-05	5.6591e-05	0.000240543	8.47702e-05	5.31557e-05	0	1.23561e-05	2.70492e-05	7.70792e-05	0.00182328	0.000114364	3.89181e-05	0	0	0.000100271	9.57882e-06	0.000164262	0	1.1706e-05
Haliscomenobacter	0.000108302	6.87711e-05	1.11215e-05	3.32285e-05	2.32761e-05	0	2.68971e-05	5.44005e-05	0.000203992	0.000176666	0.000160341	0.000133635	0	5.31557e-05	9.68859e-05	0.000444818	0.000135246	0.000423936	0.000140252	2.8591e-05	3.89181e-05	6.71783e-05	4.96241e-05	6.01624e-05	0.000191576	5.97318e-05	0	3.51181e-05
Flavihumibacter	2.95369e-05	8.59638e-05	4.4486e-05	6.6457e-05	0.000162933	0.000492887	0.00018828	3.26403e-05	9.66277e-05	1.60605e-05	0.000132046	6.2363e-05	5.93391e-05	1.77186e-05	7.26644e-05	1.23561e-05	9.0164e-06	8.99257e-05	0	7.14776e-05	5.83771e-05	8.39729e-05	6.20301e-05	0.000300812	0.000153261	7.46648e-05	0.00013359	3.51181e-05
Nitrosopumilus	4.92281e-05	0.000103157	7.78504e-05	2.21523e-05	0.000395694	0	0.000143451	0.000108801	5.36821e-05	8.83328e-05	0.000113182	7.1272e-05	1.6954e-05	2.65778e-05	0.000217993	0.000111204	9.0164e-05	3.85396e-05	0.000140252	0	2.91886e-05	0.000201535	1.2406e-05	0.000140379	0.000105367	0.000164262	1.90843e-05	3.51181e-05
Mesorhizobium	4.92281e-05	3.43855e-05	6.67289e-05	8.86093e-05	0.000104743	0.000220949	6.276e-05	6.52805e-05	6.44185e-05	4.01513e-05	6.60228e-05	8.909e-05	8.47702e-05	3.54371e-05	0.000185698	9.88484e-05	5.40984e-05	0.000115619	0.000120216	4.28866e-05	1.9459e-05	0.000151151	0.00012406	8.02166e-05	0.000105367	8.95977e-05	3.81687e-05	5.85302e-05
Acidovorax	0.000334751	1.71928e-05	5.56075e-05	3.32285e-05	0	0	8.96572e-06	0.00127297	7.51549e-05	8.83328e-05	5.6591e-05	0	1.6954e-05	0	6.45906e-05	2.47121e-05	9.0164e-06	2.56931e-05	0	0	0	5.03838e-05	4.96241e-05	2.00541e-05	9.57882e-06	1.4933e-05	1.90843e-05	7.02362e-05
Emticicia	9.84562e-06	1.71928e-05	0	0	0	0	0	0.000326403	0	0	3.77273e-05	0.000169271	0.000457759	8.85928e-06	4.8443e-05	2.47121e-05	0	2.56931e-05	4.00721e-05	0.000457457	0	0	1.2406e-05	0.000100271	3.83153e-05	4.47989e-05	0.000171759	8.19423e-05
Rhizobacter	6.89193e-05	5.15783e-05	8.89719e-05	2.21523e-05	0.000116381	0	9.86229e-05	0.000119681	5.36821e-05	4.81815e-05	1.88637e-05	6.2363e-05	1.6954e-05	6.2015e-05	0.000145329	8.64924e-05	9.91804e-05	8.99257e-05	0	0	0.000155672	8.39729e-05	4.96241e-05	0.000120325	3.83153e-05	7.46648e-05	1.90843e-05	5.85302e-05
Panacibacter	2.95369e-05	8.59638e-05	5.56075e-05	4.43046e-05	0.000174571	1.69961e-05	4.48286e-05	7.61606e-05	5.36821e-05	8.03026e-05	0.00010375	0.000115817	3.39081e-05	6.2015e-05	6.45906e-05	8.64924e-05	8.11476e-05	7.70792e-05	8.01443e-05	5.71821e-05	3.89181e-05	3.35892e-05	0	8.02166e-05	0.000134103	2.98659e-05	1.90843e-05	5.85302e-05
Labrys	9.84562e-06	8.59638e-05	5.56075e-05	3.32285e-05	3.49142e-05	6.79844e-05	6.276e-05	4.35204e-05	8.58913e-05	4.81815e-05	6.60228e-05	0.000115817	5.93391e-05	5.31557e-05	0.00010496	0.000123561	1.80328e-05	2.56931e-05	8.01443e-05	7.14776e-05	4.86476e-05	8.39729e-05	2.4812e-05	8.02166e-05	0.000114946	7.46648e-05	5.7253e-05	4.68242e-05
Steroidobacter	9.84562e-06	1.71928e-05	0.000155701	0	6.98283e-05	3.39922e-05	1.79314e-05	3.26403e-05	2.14728e-05	3.2121e-05	6.60228e-05	8.0181e-05	1.6954e-05	4.42964e-05	3.22953e-05	0.000148273	1.80328e-05	0.000115619	4.00721e-05	0	1.9459e-05	1.67946e-05	4.96241e-05	4.01083e-05	0.00023947	5.97318e-05	0	3.51181e-05
Limnoglobus	4.92281e-05	5.15783e-05	5.56075e-05	1.10762e-05	9.31045e-05	3.39922e-05	0.000197246	1.08801e-05	7.51549e-05	8.83328e-05	6.60228e-05	3.5636e-05	8.47702e-06	5.31557e-05	8.07383e-05	3.70682e-05	2.70492e-05	5.13861e-05	4.00721e-05	1.42955e-05	5.83771e-05	8.39729e-05	1.2406e-05	2.00541e-05	3.83153e-05	1.4933e-05	3.81687e-05	3.51181e-05
Methylocystis	0	3.43855e-05	3.33645e-05	1.10762e-05	3.49142e-05	0	0	0	0	8.03026e-06	9.43183e-06	7.1272e-05	2.54311e-05	9.74521e-05	0	2.47121e-05	9.0164e-06	5.13861e-05	0.000140252	0.000200137	0.000291886	0	0	2.00541e-05	4.78941e-05	2.98659e-05	7.63373e-05	8.19423e-05
Cellvibrio	2.95369e-05	3.43855e-05	5.56075e-05	2.21523e-05	3.49142e-05	0	0.000555874	2.17602e-05	3.22092e-05	2.40908e-05	2.82955e-05	0	0	0	7.26644e-05	1.23561e-05	0	6.42327e-05	0	0	0	0.000117562	2.4812e-05	0	7.66306e-05	5.97318e-05	0	0
Opitutus	0	1.71928e-05	2.2243e-05	3.32285e-05	6.98283e-05	0	0.000215177	1.08801e-05	7.51549e-05	9.63631e-05	5.6591e-05	6.2363e-05	0	3.54371e-05	8.07383e-06	0.000111204	2.70492e-05	1.28465e-05	4.00721e-05	0	1.9459e-05	1.67946e-05	4.96241e-05	6.01624e-05	8.62094e-05	4.47989e-05	1.90843e-05	4.68242e-05
Asticcacaulis	1.96912e-05	0	0	0	1.16381e-05	0	0	3.26403e-05	1.07364e-05	1.60605e-05	0	0	6.78162e-05	0	0	3.70682e-05	3.60656e-05	3.85396e-05	2.00361e-05	0.000300206	0.000175131	0	1.2406e-05	0	6.70517e-05	0	0.000267181	2.34121e-05
Gimesia	1.96912e-05	6.87711e-05	0	1.10762e-05	6.98283e-05	8.49805e-05	7.17257e-05	2.17602e-05	4.29456e-05	8.03026e-06	4.71591e-05	8.0181e-05	8.47702e-06	3.54371e-05	9.68859e-05	4.94242e-05	1.80328e-05	1.28465e-05	0	1.42955e-05	1.9459e-05	5.03838e-05	2.4812e-05	6.01624e-05	4.78941e-05	4.47989e-05	3.81687e-05	2.34121e-05
Variovorax	4.92281e-05	5.15783e-05	5.56075e-05	3.32285e-05	6.98283e-05	8.49805e-05	3.58629e-05	0.000130561	3.22092e-05	8.03026e-06	1.88637e-05	4.4545e-05	6.78162e-05	0	1.61477e-05	3.70682e-05	9.0164e-06	0	0	4.28866e-05	4.86476e-05	6.71783e-05	1.2406e-05	2.00541e-05	2.87365e-05	1.4933e-05	5.7253e-05	0
Ilumatobacter	9.84562e-06	1.71928e-05	1.11215e-05	1.10762e-05	1.16381e-05	6.79844e-05	8.96572e-06	3.26403e-05	2.14728e-05	4.81815e-05	1.88637e-05	2.6727e-05	8.47702e-05	8.85928e-05	3.22953e-05	4.94242e-05	1.80328e-05	1.28465e-05	8.01443e-05	0.000200137	1.9459e-05	0	2.4812e-05	2.00541e-05	3.83153e-05	0	0	5.85302e-05
Spirochaeta	0	0	0.000100093	1.10762e-05	4.65522e-05	0	1.79314e-05	0	4.29456e-05	7.22723e-05	1.88637e-05	0.000106908	0	8.85928e-06	0	6.17803e-05	2.70492e-05	5.13861e-05	8.01443e-05	0	0	0	2.4812e-05	6.01624e-05	0.000114946	0.000104531	0	2.34121e-05
Roseimicrobium	9.84562e-06	3.43855e-05	0	0	0	1.69961e-05	1.79314e-05	1.08801e-05	4.29456e-05	1.60605e-05	2.82955e-05	2.6727e-05	8.47702e-06	1.77186e-05	8.07383e-06	4.94242e-05	1.80328e-05	3.85396e-05	0.000320577	0.000142955	6.81066e-05	0	0	2.00541e-05	2.87365e-05	1.4933e-05	0	0
Niveispirillum	0	1.71928e-05	1.11215e-05	0	0	0	0	0	3.22092e-05	4.01513e-05	5.6591e-05	1.7818e-05	0	1.77186e-05	0	0.000160629	0.000117213	0.00029547	6.01082e-05	0	9.72952e-06	0	0	0	8.62094e-05	0	0	0
Mariniblastus	0	1.71928e-05	2.2243e-05	1.10762e-05	0.000104743	5.09883e-05	5.37943e-05	0	2.14728e-05	4.01513e-05	2.82955e-05	3.5636e-05	2.54311e-05	8.85928e-06	0.00010496	3.70682e-05	0	2.56931e-05	0	1.42955e-05	5.83771e-05	3.35892e-05	1.2406e-05	2.00541e-05	9.57882e-06	8.95977e-05	1.90843e-05	2.34121e-05
Pedobacter	0	0	0	0	0	0.000152965	0	0	0	0	0	0	0	0	0	0	0	0	0	0.000600412	0	0	0	0	0	1.4933e-05	9.54217e-05	0
Pseudoxanthomonas	9.84562e-06	6.87711e-05	7.78504e-05	4.43046e-05	8.14664e-05	1.69961e-05	1.79314e-05	3.26403e-05	1.07364e-05	6.42421e-05	2.82955e-05	0	0	0	3.22953e-05	4.94242e-05	0	0	0	0	1.9459e-05	1.67946e-05	6.20301e-05	8.02166e-05	5.74729e-05	4.47989e-05	1.90843e-05	1.1706e-05
Permianibacter	3.93825e-05	3.43855e-05	4.4486e-05	6.6457e-05	9.31045e-05	0	1.79314e-05	0	2.14728e-05	3.2121e-05	9.43183e-06	1.7818e-05	0	8.85928e-06	8.07383e-06	3.70682e-05	2.70492e-05	2.56931e-05	6.01082e-05	0	0	3.35892e-05	2.4812e-05	6.01624e-05	5.74729e-05	2.98659e-05	0	5.85302e-05
Paenibacillus	0	0	0	3.32285e-05	2.32761e-05	3.39922e-05	8.96572e-06	1.08801e-05	0	8.03026e-06	9.43183e-06	0	5.08621e-05	0	8.07383e-06	0	9.0164e-06	1.28465e-05	0	0.000114364	9.72952e-06	0	1.2406e-05	0	9.57882e-06	2.98659e-05	0.000419855	0
Tolumonas	0	0	1.11215e-05	0	0	0	8.96572e-06	1.08801e-05	4.29456e-05	0.00029712	5.6591e-05	1.7818e-05	0	0	8.07383e-06	2.47121e-05	0	7.70792e-05	2.00361e-05	0	9.72952e-06	1.67946e-05	4.96241e-05	0	6.70517e-05	1.4933e-05	0	0
Rhizorhabdus	1.96912e-05	0	2.2243e-05	1.10762e-05	1.16381e-05	1.69961e-05	1.79314e-05	2.17602e-05	4.29456e-05	1.60605e-05	9.43183e-06	2.6727e-05	8.47702e-06	2.65778e-05	8.07383e-06	7.41363e-05	9.0164e-06	7.70792e-05	8.01443e-05	1.42955e-05	9.72952e-06	0	0	6.01624e-05	3.83153e-05	1.4933e-05	0	7.02362e-05
Paraburkholderia	0	0	1.11215e-05	0	5.81903e-05	5.09883e-05	8.96572e-06	1.08801e-05	9.66277e-05	2.40908e-05	4.71591e-05	1.7818e-05	8.47702e-06	2.65778e-05	2.42215e-05	2.47121e-05	0	6.42327e-05	6.01082e-05	2.8591e-05	0	0	3.72181e-05	2.00541e-05	6.70517e-05	0	0	0
Sphingopyxis	1.96912e-05	0	0	1.10762e-05	3.49142e-05	3.39922e-05	8.96572e-06	5.44005e-05	4.29456e-05	4.01513e-05	4.71591e-05	1.7818e-05	8.47702e-06	8.85928e-06	5.65168e-05	2.47121e-05	9.0164e-06	2.56931e-05	0	5.71821e-05	9.72952e-06	6.71783e-05	1.2406e-05	2.00541e-05	2.87365e-05	2.98659e-05	0	0
Nakamurella	2.95369e-05	1.71928e-05	1.11215e-05	0	2.32761e-05	1.69961e-05	0	0	0	1.60605e-05	0	5.3454e-05	8.47702e-06	0	8.07383e-06	0	9.0164e-06	1.28465e-05	8.01443e-05	0.000100069	0.000116754	1.67946e-05	0	2.00541e-05	2.87365e-05	5.97318e-05	1.90843e-05	0
Phreatobacter	9.84562e-06	0	0	0	0	0	8.96572e-06	0	0	8.03026e-06	4.71591e-05	8.909e-06	6.78162e-05	0	8.07383e-06	1.23561e-05	9.0164e-06	2.56931e-05	2.00361e-05	0.000100069	2.91886e-05	0	0	2.00541e-05	1.91576e-05	2.98659e-05	7.63373e-05	9.36483e-05
Dokdonella	1.96912e-05	0	2.2243e-05	1.10762e-05	3.49142e-05	0	8.96572e-06	2.17602e-05	2.14728e-05	3.2121e-05	9.43183e-06	2.6727e-05	0	4.42964e-05	8.07383e-06	8.64924e-05	1.80328e-05	3.85396e-05	0	0	1.9459e-05	5.03838e-05	0	2.00541e-05	2.87365e-05	1.4933e-05	0	1.1706e-05
Kribbella	1.96912e-05	1.71928e-05	2.2243e-05	2.21523e-05	3.49142e-05	1.69961e-05	1.79314e-05	2.17602e-05	2.14728e-05	2.40908e-05	0	2.6727e-05	8.47702e-06	1.77186e-05	3.22953e-05	1.23561e-05	0	0	2.00361e-05	0	1.9459e-05	0	1.2406e-05	0	3.83153e-05	1.4933e-05	1.90843e-05	0
Comamonas	7.8765e-05	5.15783e-05	3.33645e-05	2.21523e-05	2.32761e-05	1.69961e-05	1.79314e-05	4.35204e-05	1.07364e-05	3.2121e-05	0	8.909e-06	0	1.77186e-05	8.07383e-06	4.94242e-05	9.0164e-06	0	0	0	0	0	1.2406e-05	0	0	0	0	0
Solitalea	0	0	0	2.21523e-05	2.32761e-05	6.79844e-05	0	2.17602e-05	1.07364e-05	3.2121e-05	1.88637e-05	0	8.47702e-06	1.77186e-05	0	0	1.80328e-05	0	0	7.14776e-05	0	0	1.2406e-05	2.00541e-05	9.57882e-06	1.4933e-05	3.81687e-05	0
Beijerinckia	1.96912e-05	1.71928e-05	2.2243e-05	0	0	0	8.96572e-06	0	1.07364e-05	1.60605e-05	0	8.909e-06	1.6954e-05	1.77186e-05	1.61477e-05	0	0	2.56931e-05	0.00010018	5.71821e-05	4.86476e-05	0	0	0	1.91576e-05	0	0	0
Methylomonas	0	1.71928e-05	0	1.10762e-05	0	0	2.68971e-05	1.08801e-05	0	0	9.43183e-06	1.7818e-05	8.47702e-06	4.42964e-05	0	0	9.0164e-06	1.28465e-05	0	0	9.72952e-05	1.67946e-05	0	0	9.57882e-06	0	1.90843e-05	9.36483e-05
Staphylococcus	0	0	1.11215e-05	0	0.000151295	0	2.68971e-05	0	2.14728e-05	8.03026e-06	0	1.7818e-05	0	0	8.07383e-06	0	0	1.28465e-05	2.00361e-05	1.42955e-05	2.91886e-05	1.67946e-05	0	0	0	4.47989e-05	0	1.1706e-05
Nitrososphaera	9.84562e-06	1.71928e-05	0	0	4.65522e-05	1.69961e-05	1.79314e-05	0	1.07364e-05	2.40908e-05	9.43183e-06	1.7818e-05	0	1.77186e-05	2.42215e-05	1.23561e-05	0	0	0	1.42955e-05	0	3.35892e-05	0	0	2.87365e-05	7.46648e-05	0	0
Caballeronia	9.84562e-06	1.71928e-05	2.2243e-05	0	3.49142e-05	0	1.79314e-05	0	0	0	0	2.6727e-05	0	8.85928e-06	1.61477e-05	4.94242e-05	1.80328e-05	0	2.00361e-05	0	1.9459e-05	0	0	0	2.87365e-05	0	1.90843e-05	1.1706e-05
Streptomyces	9.84562e-06	0	0	0	2.32761e-05	6.79844e-05	0	0	1.07364e-05	2.40908e-05	9.43183e-06	0	1.6954e-05	0	1.61477e-05	0	0	1.28465e-05	0	4.28866e-05	9.72952e-06	1.67946e-05	0	2.00541e-05	9.57882e-06	1.4933e-05	0	1.1706e-05
Singulisphaera	0	1.71928e-05	1.11215e-05	2.21523e-05	2.32761e-05	1.69961e-05	8.96572e-06	1.08801e-05	1.07364e-05	0	4.71591e-05	0	0	8.85928e-06	0	2.47121e-05	1.80328e-05	0	0	1.42955e-05	9.72952e-06	3.35892e-05	0	0	9.57882e-06	0	0	1.1706e-05
Nitrosomonas	0	3.43855e-05	1.11215e-05	0	4.65522e-05	0	0	0	1.07364e-05	8.03026e-06	0	0	0	8.85928e-06	8.07383e-06	2.47121e-05	0	0	2.00361e-05	1.42955e-05	1.9459e-05	0	1.2406e-05	0	9.57882e-06	2.98659e-05	0	2.34121e-05
Acidiphilium	0	0	0	0	0	0	0	0	0	0	0	0	0	0	1.61477e-05	0	2.70492e-05	2.56931e-05	2.00361e-05	0	9.72952e-06	1.67946e-05	0	6.01624e-05	9.57882e-06	2.98659e-05	1.90843e-05	4.68242e-05
Blastococcus	0	0	0	1.10762e-05	0	6.79844e-05	8.96572e-06	1.08801e-05	0	0	0	0	3.39081e-05	0	8.07383e-06	1.23561e-05	9.0164e-06	0	2.00361e-05	0	0	1.67946e-05	0	0	1.91576e-05	0	1.90843e-05	0
Pseudogulbenkiania	0	0	1.11215e-05	1.10762e-05	0	0	0	2.17602e-05	1.07364e-05	1.60605e-05	9.43183e-06	0	0	8.85928e-06	0	1.23561e-05	1.80328e-05	0	0	0	0	3.35892e-05	0	0	1.91576e-05	2.98659e-05	1.90843e-05	1.1706e-05
Acidithiobacillus	0	0	0	0	0	0	0	2.17602e-05	2.14728e-05	2.40908e-05	9.43183e-06	8.909e-06	0	0	3.22953e-05	0	0	0	0	0	0	3.35892e-05	0	2.00541e-05	0	2.98659e-05	1.90843e-05	0
Pseudorhodoplanes	0	0	1.11215e-05	0	0	0	1.79314e-05	0	1.07364e-05	0	0	3.5636e-05	8.47702e-06	2.65778e-05	8.07383e-06	2.47121e-05	0	0	0	1.42955e-05	0	0	1.2406e-05	0	9.57882e-06	1.4933e-05	0	2.34121e-05
Bacillus	0	1.71928e-05	0	1.10762e-05	2.32761e-05	0	0	0	0	8.03026e-06	0	8.909e-06	1.6954e-05	0	8.07383e-06	0	0	3.85396e-05	4.00721e-05	1.42955e-05	0	0	0	0	0	1.4933e-05	0	0
Stenotrophomonas	9.84562e-06	1.71928e-05	2.2243e-05	2.21523e-05	1.16381e-05	0	0	0	0	2.40908e-05	0	1.7818e-05	0	0	8.07383e-06	0	0	1.28465e-05	0	1.42955e-05	0	1.67946e-05	0	2.00541e-05	0	0	0	0
Cellulomonas	9.84562e-06	0	0	0	1.16381e-05	0	8.96572e-06	0	0	0	0	0	0	0	0	4.94242e-05	0	7.70792e-05	0	0	9.72952e-06	1.67946e-05	0	0	9.57882e-06	0	0	0
Planctopirus	1.96912e-05	0	0	0	0	0	2.68971e-05	0	0	0	0	0	0	2.65778e-05	8.07383e-06	0	0	1.28465e-05	4.00721e-05	1.42955e-05	1.9459e-05	0	0	0	9.57882e-06	0	0	1.1706e-05
Alicyclobacillus	0	0	0	0	0	0	0	0	3.22092e-05	8.03026e-06	1.88637e-05	0	0	3.54371e-05	0	1.23561e-05	9.0164e-06	0	2.00361e-05	0	9.72952e-06	0	0	2.00541e-05	0	0	1.90843e-05	0
Dyella	0	1.71928e-05	1.11215e-05	1.10762e-05	0	0	8.96572e-06	0	1.07364e-05	1.60605e-05	0	1.7818e-05	0	2.65778e-05	0	0	0	1.28465e-05	0	0	0	0	0	0	3.83153e-05	0	0	1.1706e-05
Methylobacterium	0	0	0	0	4.65522e-05	1.69961e-05	8.96572e-06	0	0	2.40908e-05	9.43183e-06	0	0	0	0	0	9.0164e-06	1.28465e-05	0	0	0	1.67946e-05	0	0	1.91576e-05	1.4933e-05	0	0
Thermomonas	9.84562e-06	0	1.11215e-05	1.10762e-05	1.16381e-05	1.69961e-05	2.68971e-05	0	1.07364e-05	0	9.43183e-06	0	0	0	8.07383e-06	1.23561e-05	0	0	0	2.8591e-05	0	0	0	0	9.57882e-06	0	0	0
Aquisphaera	0	0	0	0	2.32761e-05	0	8.96572e-06	0	0	0	0	8.909e-06	0	0	0	1.23561e-05	0	2.56931e-05	2.00361e-05	1.42955e-05	1.9459e-05	0	1.2406e-05	0	1.91576e-05	0	0	0
Chitinophaga	0	0	1.11215e-05	0	0	0	0	0	0	0	9.43183e-06	8.909e-06	8.47702e-06	0	2.42215e-05	0	1.80328e-05	0	4.00721e-05	0	0	0	0	0	2.87365e-05	1.4933e-05	0	0
Immundisolibacter	0	0	2.2243e-05	0	5.81903e-05	0	1.79314e-05	0	1.07364e-05	0	0	0	0	1.77186e-05	8.07383e-06	1.23561e-05	0	0	0	0	0	0	0	0	0	0	0	1.1706e-05
Alcanivorax	0	0	0	1.10762e-05	1.16381e-05	0	8.96572e-06	5.44005e-05	0	0	9.43183e-06	0	0	8.85928e-06	0	0	0	0	2.00361e-05	0	0	0	0	0	0	2.98659e-05	0	0
Pontibacter	0	0	0	0	0	5.09883e-05	0	0	1.07364e-05	0	0	0	8.47702e-06	0	0	0	0	0	0	7.14776e-05	0	0	0	0	0	0	0	0
Rhodanobacter	0	0	0	0	1.16381e-05	5.09883e-05	0	0	0	0	0	0	2.54311e-05	0	0	0	0	0	0	0	0	1.67946e-05	0	0	0	2.98659e-05	0	0
Nocardia	0	0	0	0	1.16381e-05	0	0	0	0	0	9.43183e-06	1.7818e-05	0	0	0	3.70682e-05	0	0	0	0	1.9459e-05	0	0	0	0	0	3.81687e-05	0
Methylorubrum	0	0	0	0	1.16381e-05	0	0	0	0	8.03026e-06	9.43183e-06	0	1.6954e-05	0	0	0	0	0	0	0	0	0	0	0	1.91576e-05	4.47989e-05	0	2.34121e-05
Burkholderia	0	0	0	0	4.65522e-05	0	8.96572e-06	2.17602e-05	0	0	0	8.909e-06	0	0	8.07383e-06	0	0	1.28465e-05	0	0	0	0	0	0	9.57882e-06	1.4933e-05	0	0
Shinella	0	0	0	1.10762e-05	0	1.69961e-05	8.96572e-06	1.08801e-05	0	0	0	0	0	8.85928e-06	0	0	0	0	0	1.42955e-05	9.72952e-06	1.67946e-05	1.2406e-05	0	9.57882e-06	0	0	1.1706e-05
Rhodocytophaga	9.84562e-06	0	0	0	0	3.39922e-05	0	0	0	0	0	0	0	0	8.07383e-06	1.23561e-05	0	0	0	0	0	0	0	0	0	0	3.81687e-05	2.34121e-05
Achromobacter	0	0	0	0	0	0	8.96572e-06	0	0	8.03026e-06	0	0	0	8.85928e-06	0	1.23561e-05	0	0	0	0	0	0	0	4.01083e-05	3.83153e-05	0	0	0
Sulfuriferula	9.84562e-06	0	0	0	0	0	0	0	1.07364e-05	0	0	0	4.23851e-05	8.85928e-06	0	0	0	1.28465e-05	0	1.42955e-05	0	0	0	0	0	0	0	1.1706e-05
Rhodoplanes	0	0	0	0	0	0	0	0	0	0	9.43183e-06	0	0	8.85928e-06	0	0	0	0	0	0	0	0	0	0	9.57882e-06	4.47989e-05	0	3.51181e-05
Nitrosospira	0	0	1.11215e-05	0	1.16381e-05	1.69961e-05	8.96572e-06	0	0	0	9.43183e-06	0	0	0	0	0	0	0	0	0	0	1.67946e-05	0	2.00541e-05	0	0	0	0
Anaerohalosphaera	0	0	0	0	0	0	8.96572e-06	0	1.07364e-05	0	0	1.7818e-05	0	2.65778e-05	0	0	0	0	2.00361e-05	0	9.72952e-06	0	0	0	0	0	0	0
Mucilaginibacter	0	0	2.2243e-05	0	0	0	0	0	0	0	9.43183e-06	0	0	0	8.07383e-06	0	0	0	0	0	0	3.35892e-05	0	2.00541e-05	0	0	0	0
Deinococcus	1.96912e-05	0	0	0	3.49142e-05	1.69961e-05	0	0	0	0	0	0	0	0	0	0	0	0	0	0	0	0	0	0	0	0	1.90843e-05	0
Baekduia	9.84562e-06	0	0	0	1.16381e-05	0	0	0	0	0	0	8.909e-06	0	0	0	0	0	1.28465e-05	0	1.42955e-05	0	0	0	0	9.57882e-06	0	0	2.34121e-05
Lentzea	0	1.71928e-05	0	0	1.16381e-05	1.69961e-05	0	0	0	0	0	0	0	0	0	0	0	0	0	0	0	0	0	0	3.83153e-05	0	0	0
Myxococcus	0	0	0	0	0	1.69961e-05	0	0	0	0	0	8.909e-06	0	0	0	0	0	0	0	0	1.9459e-05	0	2.4812e-05	0	9.57882e-06	0	0	0
Gordonia	0	0	0	0	0	0	8.96572e-06	0	0	8.03026e-06	0	0	8.47702e-06	0	0	0	0	0	0	1.42955e-05	0	0	1.2406e-05	0	0	1.4933e-05	0	1.1706e-05
Rhodopseudomonas	0	0	0	1.10762e-05	0	0	0	0	1.07364e-05	0	0	0	0	0	8.07383e-06	1.23561e-05	0	0	0	0	0	0	0	2.00541e-05	0	0	0	1.1706e-05
Aminobacter	0	1.71928e-05	0	0	0	0	0	0	0	8.03026e-06	0	0	8.47702e-06	0	0	0	0	1.28465e-05	0	1.42955e-05	0	0	1.2406e-05	0	0	0	0	0
Cytophaga	0	0	0	0	0	0	0	0	0	0	0	0	0	0	0	1.23561e-05	0	0	0	0	0	0	0	2.00541e-05	3.83153e-05	0	0	0
Nitrobacter	0	0	0	0	0	0	0	0	0	0	0	8.909e-06	0	8.85928e-06	0	1.23561e-05	0	0	0	0	0	1.67946e-05	0	2.00541e-05	0	0	0	0
Gemmatirosa	9.84562e-06	0	1.11215e-05	1.10762e-05	1.16381e-05	0	0	0	0	0	0	0	0	0	8.07383e-06	0	0	0	0	0	9.72952e-06	0	0	0	0	0	0	0
Filomicrobium	0	0	0	0	0	0	8.96572e-06	0	0	0	0	8.909e-06	8.47702e-06	8.85928e-06	0	0	0	0	0	1.42955e-05	0	0	0	0	0	0	0	1.1706e-05
Brevibacillus	0	0	0	0	1.16381e-05	1.69961e-05	0	0	0	1.60605e-05	0	0	0	0	0	0	0	0	0	1.42955e-05	0	0	0	0	0	0	0	0
Methylococcus	0	0	0	0	0	0	0	0	0	0	0	0	0	0	0	0	0	0	2.00361e-05	0	2.91886e-05	0	0	0	9.57882e-06	0	0	0
Streptacidiphilus	0	0	0	0	0	0	0	0	1.07364e-05	0	9.43183e-06	0	0	0	0	0	0	0	2.00361e-05	0	0	0	1.2406e-05	0	0	0	0	0
Terriglobus	0	0	0	0	1.16381e-05	0	8.96572e-06	0	0	8.03026e-06	0	0	0	8.85928e-06	0	0	0	0	0	0	0	0	0	0	9.57882e-06	0	0	0
Spirosoma	0	0	0	0	0	0	0	0	0	8.03026e-06	0	0	0	0	0	0	0	0	0	2.8591e-05	0	0	0	0	9.57882e-06	0	0	0
Geodermatophilus	0	0	0	0	0	0	8.96572e-06	0	0	0	0	1.7818e-05	0	0	0	0	0	0	0	0	9.72952e-06	0	0	0	9.57882e-06	0	0	0
Rhodopirellula	0	0	0	0	0	1.69961e-05	0	0	0	0	0	0	8.47702e-06	8.85928e-06	8.07383e-06	0	0	0	0	0	0	0	0	0	0	0	0	0
Amycolatopsis	0	0	0	0	0	0	0	1.08801e-05	0	8.03026e-06	0	8.909e-06	0	0	0	0	0	0	0	0	0	0	1.2406e-05	0	0	0	0	0
Methylocella	0	0	0	0	0	0	0	0	0	0	0	0	8.47702e-06	8.85928e-06	0	0	0	0	0	0	9.72952e-06	0	0	0	9.57882e-06	0	0	0
Sulfurospirillum	0	0	0	0	0	0	0	1.08801e-05	0	8.03026e-06	0	0	0	0	0	0	0	0	0	0	0	0	0	0	0	1.4933e-05	0	0
Archangium	0	0	0	0	0	0	0	1.08801e-05	0	0	0	0	0	0	8.07383e-06	1.23561e-05	0	0	0	0	0	0	0	0	0	0	0	0
Xanthomonas	0	0	0	0	1.16381e-05	0	0	1.08801e-05	0	8.03026e-06	0	0	0	0	0	0	0	0	0	0	0	0	0	0	0	0	0	0
Plesiomonas	9.84562e-06	0	0	0	0	0	0	0	1.07364e-05	0	0	0	0	0	0	0	0	0	0	0	0	0	0	0	9.57882e-06	0	0	0
Paracoccus	0	0	0	0	1.16381e-05	0	0	0	0	8.03026e-06	0	0	0	0	0	0	0	0	0	0	0	0	0	0	9.57882e-06	0	0	0
Truepera	0	0	1.11215e-05	0	0	0	8.96572e-06	0	0	0	0	0	0	0	8.07383e-06	0	0	0	0	0	0	0	0	0	0	0	0	0
Sporosarcina	0	0	0	0	0	1.69961e-05	0	0	1.07364e-05	0	0	0	0	0	0	0	0	0	0	0	0	0	0	0	0	0	0	0
Cohnella	0	0	0	0	0	0	8.96572e-06	0	0	0	0	0	0	0	0	0	0	0	0	1.42955e-05	0	0	0	0	0	0	0	0
Frankia	0	0	0	0	0	0	0	0	0	0	0	0	8.47702e-06	0	0	0	0	0	0	1.42955e-05	0	0	0	0	0	0	0	0
Delftia	9.84562e-06	0	0	0	0	0	0	0	0	0	0	0	0	0	0	1.23561e-05	0	0	0	0	0	0	0	0	0	0	0	0
Niabella	0	0	1.11215e-05	0	0	0	0	0	1.07364e-05	0	0	0	0	0	0	0	0	0	0	0	0	0	0	0	0	0	0	0
Diaphorobacter	0	0	0	0	0	0	0	0	0	0	0	0	0	0	0	0	0	0	0	0	0	0	0	2.00541e-05	0	0	0	0
Rippkaea	0	0	0	0	0	0	0	0	0	0	0	0	0	0	0	0	0	0	2.00361e-05	0	0	0	0	0	0	0	0	0
Roseimaritima	0	1.71928e-05	0	0	0	0	0	0	0	0	0	0	0	0	0	0	0	0	0	0	0	0	0	0	0	0	0	0
Kibdelosporangium	0	0	0	0	0	1.69961e-05	0	0	0	0	0	0	0	0	0	0	0	0	0	0	0	0	0	0	0	0	0	0
Lysinibacillus	0	0	0	0	0	0	0	0	0	0	0	0	0	0	0	0	0	0	0	0	0	0	0	0	0	1.4933e-05	0	0
Pantoea	0	0	0	0	0	0	0	0	0	0	0	0	0	0	0	0	0	0	0	0	0	0	0	0	0	1.4933e-05	0	0
Methylovulum	0	0	0	0	0	0	0	0	0	0	0	0	0	0	0	0	0	1.28465e-05	0	0	0	0	0	0	0	0	0	0
Paludisphaera	0	0	0	0	0	0	0	0	0	0	0	0	0	0	0	0	0	1.28465e-05	0	0	0	0	0	0	0	0	0	0
Pleomorphomonas	0	0	0	0	0	0	0	0	0	0	0	0	0	0	0	0	0	1.28465e-05	0	0	0	0	0	0	0	0	0	0
Rubinisphaera	0	0	0	0	0	0	0	0	0	0	0	0	0	0	0	0	0	1.28465e-05	0	0	0	0	0	0	0	0	0	0
Methyloceanibacter	0	0	0	0	0	0	0	0	0	0	0	0	0	0	0	1.23561e-05	0	0	0	0	0	0	0	0	0	0	0	0
Isoptericola	0	0	0	0	0	0	0	0	0	0	0	0	0	0	0	1.23561e-05	0	0	0	0	0	0	0	0	0	0	0	0
Solimonas	0	0	0	0	1.16381e-05	0	0	0	0	0	0	0	0	0	0	0	0	0	0	0	0	0	0	0	0	0	0	0
Nocardiopsis	0	0	0	0	1.16381e-05	0	0	0	0	0	0	0	0	0	0	0	0	0	0	0	0	0	0	0	0	0	0	0
Cystobacter	0	0	0	0	1.16381e-05	0	0	0	0	0	0	0	0	0	0	0	0	0	0	0	0	0	0	0	0	0	0	0
Oceanobacillus	0	0	0	0	0	0	0	0	1.07364e-05	0	0	0	0	0	0	0	0	0	0	0	0	0	0	0	0	0	0	0
Kitasatospora	0	0	0	0	0	0	0	0	1.07364e-05	0	0	0	0	0	0	0	0	0	0	0	0	0	0	0	0	0	0	0
Brucella	0	0	0	0	0	0	0	0	0	0	0	0	0	0	0	0	0	0	0	0	9.72952e-06	0	0	0	0	0	0	0
Coraliomargarita	0	0	0	0	0	0	0	0	0	0	0	0	0	0	0	0	0	0	0	0	9.72952e-06	0	0	0	0	0	0	0
Croceicoccus	0	0	0	0	0	0	0	0	0	0	0	0	0	0	0	0	0	0	0	0	0	0	0	0	9.57882e-06	0	0	0
Anoxybacillus	0	0	0	0	0	0	0	0	0	0	0	8.909e-06	0	0	0	0	0	0	0	0	0	0	0	0	0	0	0	0
Acidobacterium	0	0	0	0	0	0	0	0	0	0	0	0	0	8.85928e-06	0	0	0	0	0	0	0	0	0	0	0	0	0	0
Streptosporangium	0	0	0	0	0	0	0	0	0	0	0	0	8.47702e-06	0	0	0	0	0	0	0	0	0	0	0	0	0	0	0
Oligotropha	0	0	0	0	0	0	0	0	0	0	0	0	8.47702e-06	0	0	0	0	0	0	0	0	0	0	0	0	0	0	0
Sphingosinicella	0	0	0	0	0	0	0	0	0	0	0	0	8.47702e-06	0	0	0	0	0	0	0	0	0	0	0	0	0	0	0
Methylomicrobium	0	0	0	0	0	0	0	0	0	8.03026e-06	0	0	0	0	0	0	0	0	0	0	0	0	0	0	0	0	0	0
Klebsiella	0	0	0	0	0	0	0	0	0	8.03026e-06	0	0	0	0	0	0	0	0	0	0	0	0	0	0	0	0	0	0

## Sheet: M00595
	C0	C2	C5	C8	C11	C14	C17	BA0	BA2	BA5	BA8	BA11	BA14	BA17	HB0	HB2	HB5	HB8	HB11	HB14	HB17	DH0	DH2	DH5	DH8	DH11	DH14	DH17
Anaeromyxobacter	0.00031506	0.000429819	0.00141243	0.000465199	0.00272331	1.69961e-05	0.0012821	0.000598405	0.00133132	0.00121257	0.00150909	0.0118935	0.000576437	0.00410185	0.001203	0.00129739	0.00178525	0.00214537	0.0092767	0.000328797	0.00324966	0.000990881	0.000818798	0.00455229	0.00387942	0.0159484	0.000171759	0.00437806
Sphaerotilus	0.000118147	0.000137542	0.000133458	0.000221523	0.000721559	3.39922e-05	0.00114761	0.000141441	0.00243716	0.00187105	0.00176375	0.00541667	0.0080786	0.00159467	0.000185698	0.000506598	0.000216394	0.00277485	0.00272491	0.00311642	0.00205293	0.000151151	0.000136466	0.000882382	0.000660939	0.000567452	0.00167942	0.000877953
Dechloromonas	0.000255986	0.000206313	0.000767383	0.000420894	0.000814664	6.79844e-05	0.000430354	0.000816007	0.000611975	0.000666511	0.000896024	0.00122053	2.54311e-05	0.000753039	0.00107382	0.00059309	0.000712296	0.00151589	0.00681226	0.000185842	0.00875657	0.00058781	0.000496241	0.00112303	0.00182955	0.00197115	0.00110689	0.00236462
Janthinobacterium	0.000541509	0.000326663	0.000266916	0.001163	0	0.00138518	0	0.00149057	0.000676394	0.00389467	9.43183e-06	0	0.00255158	1.77186e-05	1.61477e-05	0.000222409	0.00012623	0	0	0.0122656	0	5.03838e-05	0.00542143	0.000180487	0	0	0.00517185	0
Hyphomicrobium	0.000433207	0.000945602	0.000367009	0.000465199	0.00112889	0.00188657	0.00242074	0.000152321	0.000783758	0.000538027	0.00109409	0.00194216	0.00115288	0.00212623	0.00146944	0.00123561	0.000369672	0.00142596	0.00128231	0.00162969	0.00169294	0.000940497	0.000483835	0.000721949	0.00109198	0.00165756	0.00118323	0.00134619
Hydrogenophaga	0.000177221	0.000206313	0.000389252	0.00014399	0.000302589	3.39922e-05	0.00127313	0.000663686	0.000483138	0.000369392	0.000943183	0.00169271	0.000372989	0.00098338	0.000201846	0.000506598	0.000360656	0.00154158	0.00120216	0.000671889	0.00368749	0.000738962	0.000297745	0.00196531	0.00100578	0.00300152	0.00154583	0.0050336
Bradyrhizobium	0.000255986	0.000584554	0.000322523	0.000343361	0.000814664	0.000900794	0.000986229	0.000250242	0.000472402	0.000385452	0.000613069	0.000855264	0.000449282	0.00107197	0.000573242	0.000778431	0.000216394	0.000835025	0.000621118	0.000528934	0.000778362	0.000503838	0.000396993	0.000320866	0.000823778	0.00103037	0.000458024	0.000866247
Ralstonia	0.000187067	0.000206313	0.000144579	0.000155066	0.000429444	0.000237946	0.000699326	0.000195842	7.51549e-05	0.000819086	0.00056591	0.00133635	0.000186494	0.00116057	0.000266436	0.000172985	0.000189344	0.000436782	0.00138249	0.000385979	0.000836739	0.000268713	2.4812e-05	0.000661787	0.000574729	0.00312099	0.000190843	0.000550184
Polynucleobacter	0	6.87711e-05	6.67289e-05	0.00014399	0.000317719	0	0.000968297	0	0.00026841	0.000176666	0.000792273	0.00053454	1.6954e-05	0.000115171	0	0.000111204	9.91804e-05	0.000770792	0.00184332	0.000486048	0.00137186	1.67946e-05	0.000310151	0.000521408	0.000593887	0.00207568	5.7253e-05	0.00125255
Sulfuricaulis	0.000137839	0.000429819	0.000289159	0.000199371	0.00103579	1.69961e-05	0.000762086	0.000108801	0.000214728	0.000264999	0.00046216	0.000516722	0.000101724	0.000566994	0.000944638	0.000333613	0.000216394	0.000411089	0.000460829	2.8591e-05	0.000515665	0.000839729	0.000384587	0.000280758	0.000450205	0.000895977	1.90843e-05	0.000550184
Sulfuricurvum	0	0	2.2243e-05	0.000166142	0	0	3.58629e-05	1.08801e-05	0.000171783	4.81815e-05	0.000348978	0	0	1.77186e-05	0	0.000135917	6.31148e-05	0.000526708	0	0	1.9459e-05	0	0.000198496	0.000762058	0.00610171	1.4933e-05	3.81687e-05	0.000491654
Xanthobacter	0	0	0	0	0	0	0	0	0.000193255	2.40908e-05	9.43183e-05	0.000409814	0.000347558	0.000177186	0	0.000160629	0.00012623	0.000385396	0.00260469	0.0022444	0.000272427	0	0	0.000300812	0.000172419	0.000567452	0.000534361	0.000280945
Sulfuritalea	3.93825e-05	0.000275084	0.000433738	0.000166142	0.000570265	1.69961e-05	0.000233109	0.000108801	0.00026841	0.000281059	0.000433864	0.000481086	1.6954e-05	0.000434105	0.000298732	0.000197697	0.000252459	0.000578094	0.000440793	1.42955e-05	0.000505935	0.00018474	8.68422e-05	0.000621679	0.000574729	0.000358391	0	0.000433123
Meiothermus	0.000187067	0.000378241	0.000189065	0.000243676	0.000488798	0.000356918	0.000591737	6.52805e-05	8.58913e-05	0.000216817	0.000405569	0.000213816	0.000144109	0.00049612	0.000427913	0.000234765	0.00012623	0.000321163	0.000160289	0.000243024	0.000359992	0.000268713	0.000198496	0.000260704	0.00032568	0.000537586	0.000267181	0.000444829
Thiobacillus	4.92281e-05	0.00018912	0.000266916	0.000132914	0.000430608	0	0.00018828	0.000163201	0.000139573	0.000240908	0.000264091	0.000436541	8.47702e-06	0.000442964	0.00016955	0.000234765	0.000162295	0.000385396	0.000320577	0	0.00061296	6.71783e-05	8.68422e-05	0.000561516	0.000421468	0.000268793	3.81687e-05	0.000749186
Ramlibacter	5.90737e-05	0.00018912	0.000200187	0.000110762	0.000721559	0.000101977	0.000268971	0.000195842	0.000171783	0.000168635	0.000169773	0.000463268	0.000110201	0.000186045	0.000395618	0.000247121	0.000135246	0.000218391	0.000460829	0.000171546	0.000107025	0.000235124	8.68422e-05	0.000280758	0.00040231	0.000522653	9.54217e-05	0.000175591
Azospirillum	9.84562e-06	1.71928e-05	1.11215e-05	0	1.16381e-05	0	0	1.08801e-05	7.51549e-05	2.40908e-05	0	0.000151453	0	8.85928e-06	8.07383e-06	0.0019399	0.0039041	0.000154158	2.00361e-05	0	9.72952e-06	0	0	0	5.74729e-05	7.46648e-05	0	1.1706e-05
Bosea	6.89193e-05	3.43855e-05	2.2243e-05	3.32285e-05	8.14664e-05	0.000220949	1.79314e-05	0.000195842	0.000139573	9.63631e-05	0.000150909	8.909e-05	0.000279742	7.08742e-05	0.000137255	0.000556022	9.91804e-05	0.000642327	0.000240433	0.000743367	1.9459e-05	0.000319097	0.000136466	0.000100271	0.000354416	8.95977e-05	0.000343518	5.85302e-05
Rhodoferax	0.000187067	1.71928e-05	0.000244673	3.32285e-05	6.98283e-05	1.69961e-05	0.000286903	0.00106625	2.14728e-05	0.000240908	0.000141477	1.7818e-05	0	8.85928e-06	0.000460208	0.000185341	0.00012623	0.000141312	0	1.42955e-05	8.75657e-05	0.000436659	0.000111654	0.000421137	0.000172419	4.47989e-05	0	0.000421417
Methyloversatilis	6.89193e-05	0.000154735	0.000189065	5.53808e-05	0.000488798	0	0.000304834	1.08801e-05	9.66277e-05	2.40908e-05	3.77273e-05	0.000418723	2.54311e-05	0.000256919	8.88121e-05	8.64924e-05	9.91804e-05	0.000218391	0.000320577	0	0.000214049	0	2.4812e-05	0.000120325	0.000258628	0.00014933	0	5.85302e-05
Cupriavidus	5.90737e-05	6.87711e-05	0.000122336	4.43046e-05	0.000267675	0.000118973	0.000107589	5.44005e-05	9.66277e-05	8.03026e-05	8.48864e-05	8.0181e-05	5.93391e-05	0.000186045	5.65168e-05	0.000160629	3.60656e-05	0.000141312	6.01082e-05	8.57731e-05	0.00020432	6.71783e-05	6.20301e-05	0.000100271	0.000316101	0.00014933	7.63373e-05	0.000105354
Magnetospirillum	0	0	5.56075e-05	0	1.16381e-05	0	8.96572e-06	4.35204e-05	3.22092e-05	8.03026e-06	4.71591e-05	8.0181e-05	0	0	2.42215e-05	2.47121e-05	3.60656e-05	5.13861e-05	8.01443e-05	0	9.72952e-06	0	0	6.01624e-05	4.78941e-05	0.00228474	1.90843e-05	2.34121e-05
Ancylobacter	0	0	0	0	2.32761e-05	1.69961e-05	1.79314e-05	0	5.36821e-05	1.60605e-05	5.6591e-05	0.000240543	8.47702e-05	5.31557e-05	0	1.23561e-05	2.70492e-05	7.70792e-05	0.00182328	0.000114364	3.89181e-05	0	0	0.000100271	9.57882e-06	0.000164262	0	1.1706e-05
Defluviimonas	4.92281e-05	3.43855e-05	6.67289e-05	2.21523e-05	0.000221123	0.000101977	0.000233109	5.44005e-05	4.29456e-05	5.62118e-05	0.000132046	7.1272e-05	2.54311e-05	6.2015e-05	0.000201846	0.000111204	4.5082e-05	0.000128465	0.00010018	0	5.83771e-05	6.71783e-05	6.20301e-05	0.000120325	5.74729e-05	0.00014933	5.7253e-05	0.000339475
Rhodobacter	2.95369e-05	1.71928e-05	1.11215e-05	2.21523e-05	8.14664e-05	3.39922e-05	0.00018828	2.17602e-05	6.44185e-05	5.62118e-05	0.000132046	0.000133635	2.54311e-05	4.42964e-05	4.8443e-05	9.88484e-05	3.60656e-05	7.70792e-05	0.000140252	5.71821e-05	0.000145943	3.35892e-05	3.72181e-05	6.01624e-05	0.000114946	0.000358391	9.54217e-05	0.000444829
Thauera	0	0	2.2243e-05	4.43046e-05	0.000186209	1.69961e-05	0.000421389	0	1.07364e-05	2.40908e-05	9.43183e-06	0.00026727	6.78162e-05	0.00048726	0	1.23561e-05	9.0164e-06	5.13861e-05	0.000120216	2.8591e-05	0.00040864	0	1.2406e-05	6.01624e-05	1.91576e-05	8.95977e-05	0	0.000175591
Mesorhizobium	4.92281e-05	3.43855e-05	6.67289e-05	8.86093e-05	0.000104743	0.000220949	6.276e-05	6.52805e-05	6.44185e-05	4.01513e-05	6.60228e-05	8.909e-05	8.47702e-05	3.54371e-05	0.000185698	9.88484e-05	5.40984e-05	0.000115619	0.000120216	4.28866e-05	1.9459e-05	0.000151151	0.00012406	8.02166e-05	0.000105367	8.95977e-05	3.81687e-05	5.85302e-05
Variovorax	4.92281e-05	5.15783e-05	5.56075e-05	3.32285e-05	6.98283e-05	8.49805e-05	3.58629e-05	0.000130561	3.22092e-05	8.03026e-06	1.88637e-05	4.4545e-05	6.78162e-05	0	1.61477e-05	3.70682e-05	9.0164e-06	0	0	4.28866e-05	4.86476e-05	6.71783e-05	1.2406e-05	2.00541e-05	2.87365e-05	1.4933e-05	5.7253e-05	0
Leptothrix	0	0	5.56075e-05	1.10762e-05	0.000232761	0	5.37943e-05	0	0	8.03026e-06	0	9.7999e-05	0	2.65778e-05	0	3.70682e-05	9.0164e-06	3.85396e-05	0.000140252	1.42955e-05	4.86476e-05	0	0	2.00541e-05	4.78941e-05	7.46648e-05	0	0.00011706
Polaromonas	3.93825e-05	3.43855e-05	1.11215e-05	3.32285e-05	0	5.09883e-05	0	3.26403e-05	6.44185e-05	8.03026e-06	0	0	4.23851e-05	0	1.61477e-05	1.23561e-05	0	0.000205545	0	2.8591e-05	9.72952e-06	3.35892e-05	0.000161278	0	0	1.4933e-05	0	1.1706e-05
Phreatobacter	9.84562e-06	0	0	0	0	0	8.96572e-06	0	0	8.03026e-06	4.71591e-05	8.909e-06	6.78162e-05	0	8.07383e-06	1.23561e-05	9.0164e-06	2.56931e-05	2.00361e-05	0.000100069	2.91886e-05	0	0	2.00541e-05	1.91576e-05	2.98659e-05	7.63373e-05	9.36483e-05
Sideroxydans	9.84562e-06	1.71928e-05	2.2243e-05	3.32285e-05	8.14664e-05	0	1.79314e-05	1.08801e-05	2.14728e-05	0	0	2.6727e-05	0	8.85928e-06	4.03691e-05	2.47121e-05	0	2.56931e-05	0	0	3.89181e-05	1.67946e-05	1.2406e-05	2.00541e-05	0.000114946	1.4933e-05	0	2.34121e-05
Comamonas	7.8765e-05	5.15783e-05	3.33645e-05	2.21523e-05	2.32761e-05	1.69961e-05	1.79314e-05	4.35204e-05	1.07364e-05	3.2121e-05	0	8.909e-06	0	1.77186e-05	8.07383e-06	4.94242e-05	9.0164e-06	0	0	0	0	0	1.2406e-05	0	0	0	0	0
Limnohabitans	4.92281e-05	0	0	0	0	0	0	5.44005e-05	9.66277e-05	8.03026e-06	3.77273e-05	0	0	0	0	2.47121e-05	1.80328e-05	6.42327e-05	0	0	9.72952e-06	0	2.4812e-05	4.01083e-05	0	0	0	0
Limnobacter	5.90737e-05	0	0	0	0	0	0	0	0	0	0	0	0	0	0.000234141	0	0	0	0	0	0	8.39729e-05	0	0	0	0	0	0
Acidiphilium	0	0	0	0	0	0	0	0	0	0	0	0	0	0	1.61477e-05	0	2.70492e-05	2.56931e-05	2.00361e-05	0	9.72952e-06	1.67946e-05	0	6.01624e-05	9.57882e-06	2.98659e-05	1.90843e-05	4.68242e-05
Rhizobium	0	1.71928e-05	2.2243e-05	0	1.16381e-05	5.09883e-05	8.96572e-06	1.08801e-05	1.07364e-05	8.03026e-06	9.43183e-06	0	1.6954e-05	0	8.07383e-06	0	0	2.56931e-05	0	0	0	3.35892e-05	0	0	1.91576e-05	0	0	0
Sulfuricella	0	0	1.11215e-05	1.10762e-05	3.49142e-05	0	0	0	0	0	0	0	0	0	0	1.23561e-05	1.80328e-05	0	0	0	9.72952e-06	1.67946e-05	0	6.01624e-05	1.91576e-05	0	1.90843e-05	2.34121e-05
Agrobacterium	9.84562e-06	1.71928e-05	0	0	1.16381e-05	0	0	4.35204e-05	0	2.40908e-05	0	8.909e-06	0	0	1.61477e-05	2.47121e-05	0	0	0	0	0	1.67946e-05	2.4812e-05	2.00541e-05	9.57882e-06	0	0	0
Acidithiobacillus	0	0	0	0	0	0	0	2.17602e-05	2.14728e-05	2.40908e-05	9.43183e-06	8.909e-06	0	0	3.22953e-05	0	0	0	0	0	0	3.35892e-05	0	2.00541e-05	0	2.98659e-05	1.90843e-05	0
Pseudorhodoplanes	0	0	1.11215e-05	0	0	0	1.79314e-05	0	1.07364e-05	0	0	3.5636e-05	8.47702e-06	2.65778e-05	8.07383e-06	2.47121e-05	0	0	0	1.42955e-05	0	0	1.2406e-05	0	9.57882e-06	1.4933e-05	0	2.34121e-05
Methylobacterium	0	0	0	0	4.65522e-05	1.69961e-05	8.96572e-06	0	0	2.40908e-05	9.43183e-06	0	0	0	0	0	9.0164e-06	1.28465e-05	0	0	0	1.67946e-05	0	0	1.91576e-05	1.4933e-05	0	0
Methylibium	0	0	1.11215e-05	1.10762e-05	0	0	2.68971e-05	0	0	0	0	8.909e-06	0	1.77186e-05	8.07383e-06	0	9.0164e-06	0	0	0	9.72952e-06	0	0	0	1.91576e-05	1.4933e-05	0	0
Methylorubrum	0	0	0	0	1.16381e-05	0	0	0	0	8.03026e-06	9.43183e-06	0	1.6954e-05	0	0	0	0	0	0	0	0	0	0	0	1.91576e-05	4.47989e-05	0	2.34121e-05
Achromobacter	0	0	0	0	0	0	8.96572e-06	0	0	8.03026e-06	0	0	0	8.85928e-06	0	1.23561e-05	0	0	0	0	0	0	0	4.01083e-05	3.83153e-05	0	0	0
Sulfuriferula	9.84562e-06	0	0	0	0	0	0	0	1.07364e-05	0	0	0	4.23851e-05	8.85928e-06	0	0	0	1.28465e-05	0	1.42955e-05	0	0	0	0	0	0	0	1.1706e-05
Rhodoplanes	0	0	0	0	0	0	0	0	0	0	9.43183e-06	0	0	8.85928e-06	0	0	0	0	0	0	0	0	0	0	9.57882e-06	4.47989e-05	0	3.51181e-05
Rhodopseudomonas	0	0	0	1.10762e-05	0	0	0	0	1.07364e-05	0	0	0	0	0	8.07383e-06	1.23561e-05	0	0	0	0	0	0	0	2.00541e-05	0	0	0	1.1706e-05
Nitrobacter	0	0	0	0	0	0	0	0	0	0	0	8.909e-06	0	8.85928e-06	0	1.23561e-05	0	0	0	0	0	1.67946e-05	0	2.00541e-05	0	0	0	0
Blastochloris	0	0	0	0	0	0	0	0	0	0	9.43183e-06	0	0	0	0	0	0	0	0	0	0	0	0	0	9.57882e-06	4.47989e-05	0	0
Filomicrobium	0	0	0	0	0	0	8.96572e-06	0	0	0	0	8.909e-06	8.47702e-06	8.85928e-06	0	0	0	0	0	1.42955e-05	0	0	0	0	0	0	0	1.1706e-05
Thiomonas	0	0	0	0	1.16381e-05	0	0	1.08801e-05	0	0	0	0	0	0	0	0	0	0	0	0	0	0	1.2406e-05	2.00541e-05	0	0	0	0
Sulfurimonas	0	0	0	0	0	0	0	0	0	0	0	0	8.47702e-06	0	0	0	0	0	0	0	0	0	0	4.01083e-05	0	0	0	0
Azoarcus	0	0	0	0	0	0	8.96572e-06	0	0	0	0	8.909e-06	0	8.85928e-06	0	0	0	0	2.00361e-05	0	0	0	0	0	0	0	0	0
Variibacter	0	0	1.11215e-05	0	0	0	0	0	0	0	0	0	0	8.85928e-06	1.61477e-05	0	0	0	0	0	0	0	0	0	0	0	0	0
Sulfurospirillum	0	0	0	0	0	0	0	1.08801e-05	0	8.03026e-06	0	0	0	0	0	0	0	0	0	0	0	0	0	0	0	1.4933e-05	0	0
Vitreoscilla	0	0	0	0	1.16381e-05	0	0	0	0	0	0	0	0	0	0	0	0	0	2.00361e-05	0	0	0	0	0	0	0	0	0
Chlorobaculum	0	0	0	0	0	0	0	0	0	0	0	0	0	1.77186e-05	0	0	0	0	0	0	0	0	0	0	0	0	0	1.1706e-05
Paracoccus	0	0	0	0	1.16381e-05	0	0	0	0	8.03026e-06	0	0	0	0	0	0	0	0	0	0	0	0	0	0	9.57882e-06	0	0	0
Diaphorobacter	0	0	0	0	0	0	0	0	0	0	0	0	0	0	0	0	0	0	0	0	0	0	0	2.00541e-05	0	0	0	0
Herminiimonas	0	0	0	0	0	0	0	1.08801e-05	0	0	0	0	0	0	0	0	0	0	0	0	0	0	0	0	0	0	0	0
Halothiobacillus	0	0	0	0	0	0	0	1.08801e-05	0	0	0	0	0	0	0	0	0	0	0	0	0	0	0	0	0	0	0	0
Thermus	0	0	0	0	0	0	0	0	0	0	0	0	0	8.85928e-06	0	0	0	0	0	0	0	0	0	0	0	0	0	0
Oligotropha	0	0	0	0	0	0	0	0	0	0	0	0	8.47702e-06	0	0	0	0	0	0	0	0	0	0	0	0	0	0	0
Methylomicrobium	0	0	0	0	0	0	0	0	0	8.03026e-06	0	0	0	0	0	0	0	0	0	0	0	0	0	0	0	0	0	0

## Sheet: M00596
	C0	C2	C5	C8	C11	C14	C17	BA0	BA2	BA5	BA8	BA11	BA14	BA17	HB0	HB2	HB5	HB8	HB11	HB14	HB17	DH0	DH2	DH5	DH8	DH11	DH14	DH17
Desulfocapsa	0	0.000326663	0.000600561	0.000797483	0.000279313	0.000339922	0.000573806	4.35204e-05	0.0019755	0.00128484	0.00182977	0.0017818	0.00031365	0.00122258	5.65168e-05	0.00212524	0.000730328	0.00238946	0.00140252	0.000571821	0.00103133	3.35892e-05	0.000868422	0.00124336	0.00367827	0.0025386	0.000171759	0.000842835
Desulfobulbus	1.96912e-05	8.59638e-05	0.000311402	0.000232599	0.000221123	0.000849805	0.000134486	8.70407e-05	0.000762285	0.000489846	0.00056591	0.000810719	0.00101724	0.000832772	6.45906e-05	0.00118618	0.000441804	0.00133604	0.00168303	0.00157251	0.00107998	0.00018474	0.000471429	0.000521408	0.00179124	0.00180689	0.000954217	0.000784305
Sulfuricaulis	0.000137839	0.000429819	0.000289159	0.000199371	0.00103579	0.000169961	0.000762086	0.000108801	0.000214728	0.000264999	0.00046216	0.000516722	0.00101724	0.000566994	0.000944638	0.000333613	0.000216394	0.000411089	0.000460829	2.8591e-05	0.000515665	0.000839729	0.000384587	0.000280758	0.000450205	0.000895977	0.00190843	0.000550184
Sulfuritalea	3.93825e-05	0.000275084	0.000433738	0.000166142	0.000570265	1.69961e-05	0.000233109	0.000108801	0.00026841	0.000281059	0.000433864	0.000481086	1.6954e-05	0.000434105	0.000298732	0.000197697	0.000252459	0.000578094	0.000440793	0.000142955	0.000505935	0.00018474	8.68422e-05	0.000621679	0.000574729	0.000358391	0	0.000433123
Thiobacillus	4.92281e-05	0.00018912	0.000266916	0.000132914	0.000430608	0	0.00018828	0.000163201	0.000139573	0.000240908	0.000264091	0.000436541	8.47702e-06	0.000442964	0.00016955	0.000234765	0.000162295	0.000385396	0.000320577	0	0.00061296	6.71783e-05	8.68422e-05	0.000561516	0.000421468	0.000268793	0.000381687	0.000749186
Desulfosporosinus	0	0	0	0	0	0	0	0	4.29456e-05	8.03026e-06	0.000264091	0	0	0	0	0	2.70492e-05	0	0	0	0	0	0.000235714	0.00108292	0.000823778	0.00153809	0.000248096	0.000245827
Desulfovibrio	0	0	6.67289e-05	4.43046e-05	4.65522e-05	0	8.96572e-06	0	0.000118101	6.42421e-05	5.6591e-05	4.4545e-05	8.47702e-06	2.65778e-05	1.61477e-05	8.64924e-05	6.31148e-05	0.000192698	0.00010018	0	9.72952e-06	5.03838e-05	2.4812e-05	0	0.000220313	0.000104531	0	0
Desulfomicrobium	0	0	1.11215e-05	0	0	0	0	1.08801e-05	6.44185e-05	5.62118e-05	3.77273e-05	2.6727e-05	0	1.77186e-05	0	7.41363e-05	1.80328e-05	7.70792e-05	8.01443e-05	0	2.91886e-05	0	3.72181e-05	4.01083e-05	8.62094e-05	8.95977e-05	0	0.00011706
Desulfobacula	0	0	1.11215e-05	8.86093e-05	1.16381e-05	0	8.96572e-06	0	4.29456e-05	5.62118e-05	1.88637e-05	2.6727e-05	0	0	0	8.64924e-05	2.70492e-05	8.99257e-05	8.01443e-05	0	4.86476e-05	0	1.2406e-05	2.00541e-05	7.66306e-05	1.4933e-05	0	0.00011706
Sideroxydans	9.84562e-06	1.71928e-05	2.2243e-05	3.32285e-05	8.14664e-05	0	1.79314e-05	1.08801e-05	2.14728e-05	0	0	2.6727e-05	0	8.85928e-06	4.03691e-05	2.47121e-05	0	2.56931e-05	0	0	3.89181e-05	1.67946e-05	1.2406e-05	2.00541e-05	0.000114946	1.4933e-05	0	0.000234121
Syntrophobacter	0	0	0	2.21523e-05	3.49142e-05	0	8.06914e-05	0	2.14728e-05	8.03026e-06	1.88637e-05	4.4545e-05	8.47702e-06	3.54371e-05	8.07383e-06	2.47121e-05	9.0164e-06	1.28465e-05	2.00361e-05	0	1.9459e-05	0	1.2406e-05	2.00541e-05	5.74729e-05	5.97318e-05	0.000190843	7.02362e-05
Desulfomonile	0	1.71928e-05	0	1.10762e-05	3.49142e-05	1.69961e-05	6.276e-05	0	3.22092e-05	8.03026e-06	2.82955e-05	2.6727e-05	8.47702e-06	2.65778e-05	1.61477e-05	0	0	0	0	2.8591e-05	1.9459e-05	0	1.2406e-05	2.00541e-05	9.57882e-06	1.4933e-05	0.000763373	5.85302e-05
Sulfuricella	0	0	1.11215e-05	1.10762e-05	3.49142e-05	0	0	0	0	0	0	0	0	0	0	1.23561e-05	1.80328e-05	0	0	0	9.72952e-06	1.67946e-05	0	6.01624e-05	1.91576e-05	0	1.90843e-05	2.34121e-05
Desulfobacca	0	0	0	1.10762e-05	1.16381e-05	0	8.96572e-06	0	1.07364e-05	0	9.43183e-06	0	0	1.77186e-05	0	2.47121e-05	9.0164e-06	1.28465e-05	0	0	0	0	0	0	2.87365e-05	1.4933e-05	0	2.34121e-05
Chlorobaculum	0	0	0	0	0	0	0	0	0	0	0	0	0	1.77186e-05	0	0	0	0	0	0	0	0	0	0	0	0	0	1.1706e-05

[truncated: 3 more sheets: M00616, Xenobiotics, Pathogen]
